# Supplementary material for: Lower peripheral helper T cell levels in the synovium are associated with a better response to anti-TNF therapy in rheumatoid arthritis
Source: Arthritis Res Ther. 2020 Aug 25;22:196. doi: 10.1186/s13075-020-02287-9 (PMC7446220; doi:10.1186/s13075-020-02287-9)
Supplement: Supplementary file 2 — Additional file 2 :: Supplementary Table 4. Significant GO terms of genes differentially expressed at week 0 between responders and non-responders to anti-TNF therapy. Supplementary Table 5. Significant GO terms of genes differentially expressed at week 20 between responders and non-responders to anti-TNF therapy. Supplementary Table 6. Significant GO terms of genes differentially expressed between week 0 and week 20 in the responder group of patients. [file 13075_2020_2287_MOESM2_ESM.xlsx]

## Sheet: Supplementary Table 4
Supplementary Table 4. Significant GO terms of genes differentially expressed at week 0 between responders and non-responders to anti-TNF therapy.
ID	Description	GeneRatio	BgRatio	pvalue	p.adjust	qvalue	geneID	Count	GeneGroup
GO:0044772	mitotic cell cycle phase transition	75/721	385/12266	8.07811e-21	3.63596e-17	3.27121e-17	SSNA1/ARID3A/SIRT7/RECQL4/TAOK2/MCM3/DTL/RCC2/SKP2/POLE/TYMS/BUB3/CDT1/ODF2/PCNA/PIM2/TUBG1/PLK1/GMNN/E2F8/EZH2/CDK6/HMMR/UBE2C/MCM10/CENPJ/CENPF/MCM4/CDC25A/CNOT3/CKS2/E2F7/CDK2AP2/KNTC1/BUB1/CDC20/CDKN3/PKMYT1/GFI1/TEX14/BUB1B/MELK/XRCC3/CCNA2/TACC3/POLA2/TTK/BRCA1/PLK4/CCNB2/CDCA5/ANLN/PSME2/CDC25B/MCM5/MCM2/RAD51C/FBXO5/MAD2L1/TRIP13/POLE2/KIF14/TOPBP1/RCC1/RRM2/CCNE2/MCM7/CENPE/CCNB1/AIF1/BT…	75	Non-Response
GO:0044770	cell cycle phase transition	77/721	410/12266	2.37471e-20	1.06886e-16	4.80816e-17	SSNA1/ARID3A/SIRT7/TIMELESS/RECQL4/TAOK2/MCM3/DTL/RCC2/SKP2/POLE/CHEK1/TYMS/BUB3/CDT1/ODF2/PCNA/PIM2/TUBG1/PLK1/GMNN/E2F8/EZH2/CDK6/HMMR/UBE2C/MCM10/CENPJ/CENPF/MCM4/CDC25A/CNOT3/CKS2/E2F7/CDK2AP2/KNTC1/BUB1/CDC20/CDKN3/PKMYT1/GFI1/TEX14/BUB1B/MELK/XRCC3/CCNA2/TACC3/POLA2/TTK/BRCA1/PLK4/CCNB2/CDCA5/ANLN/PSME2/CDC25B/MCM5/MCM2/RAD51C/FBXO5/MAD2L1/TRIP13/POLE2/KIF14/TOPBP1/RCC1/RRM2/CCNE2/MCM7/CENP…	77	Non-Response
GO:0140014	mitotic nuclear division	47/721	197/12266	5.31982e-17	2.39445e-13	7.18082e-14	MKI67/SIRT7/CHEK1/BUB3/CDT1/CDCA8/TUBG1/PLK1/UBE2C/TUBGCP6/CENPF/PDXP/PHIP/NUSAP1/KNTC1/BUB1/CDC20/PKMYT1/TEX14/BUB1B/IL1B/XRCC3/CCNA2/RECQL5/TACC3/TTK/PTTG1/ZWINT/KIF4A/PSRC1/KIF2C/CCNB2/CDCA5/ANLN/FBXO5/SPAG5/MAD2L1/TRIP13/KIF14/KIF23/RCC1/CCNE2/CENPE/CCNB1/PRC1/AURKB/TPX2	47	Non-Response
GO:0000280	nuclear division	56/721	287/12266	8.23104e-16	3.70479e-12	8.33284e-13	MKI67/CALR/SIRT7/CHEK1/BUB3/CDT1/CDCA8/PIM2/TUBG1/PLK1/TOP2A/ASPM/UBE2C/TUBGCP6/CENPF/PDXP/PHIP/CKS2/NUSAP1/KNTC1/BUB1/CDC20/PKMYT1/TEX14/BUB1B/IL1B/XRCC3/CCNA2/RECQL5/TACC3/TTK/PTTG1/ZWINT/KIF4A/PSRC1/KIF2C/CCNB2/CDCA5/ANLN/RAD51/CDC25B/RAD51C/FBXO5/SPAG5/MAD2L1/TRIP13/KIF14/KIF23/RCC1/CCNE2/CENPE/CCNB1/KLHDC3/PRC1/AURKB/TPX2	56	Non-Response
GO:0051301	cell division	70/721	431/12266	4.02486e-15	1.81159e-11	3.05201e-12	REEP4/CINP/TIMELESS/CDK5/RCC2/BUB3/LEF1/HELLS/CDT1/CDCA8/PLK1/E2F8/TOP2A/KIF20A/CFL1/CDK6/ASPM/UBE2C/CEP55/CENPJ/CENPF/NUP37/PDXP/CDC25A/CKS2/E2F7/CDK2AP2/NUSAP1/KNTC1/BUB1/CDC20/SETDB2/TEX14/BUB1B/ARHGEF2/IL1B/LIG1/CCNA2/RECQL5/TACC3/PTTG1/CENPA/ZWINT/STMN1/KIF4A/PSRC1/KIF2C/CCNB2/CDCA5/ANLN/OIP5/CDC25B/FBXO5/CDCA2/SPAG5/MAD2L1/KIF14/KIF23/RCC1/CHFR/CCNE2/CDCA3/SAC3D1/CENPE/CCNB1/PRC1/SEPT6/AURK…	70	Non-Response
GO:0007346	regulation of mitotic cell cycle	71/721	442/12266	4.52209e-15	2.03539e-11	3.05201e-12	SSNA1/MKI67/ARID3A/RECQL4/TAOK2/DTL/RCC2/CHEK1/BUB3/CDT1/ODF2/PCNA/TUBG1/PLK1/E2F8/TOP2A/EZH2/HMMR/UBE2C/CENPJ/CENPF/PDXP/PHIP/CDC25A/CNOT3/CKS2/E2F7/CDK2AP2/NUSAP1/KNTC1/BUB1/CDC20/PKMYT1/PPP1R10/TEX14/BUB1B/IL1B/XRCC3/CCNA2/RECQL5/TACC3/TTK/PTTG1/ZWINT/BRCA1/PLK4/PSRC1/CCNB2/CDCA5/ANLN/PSME2/CDC25B/RAD51C/FBXO5/MAD2L1/TRIP13/RAD9A/KIF14/TOPBP1/RCC1/CHFR/CCNE2/CENPE/CCNB1/AIF1/TNF/BTN2A2/PRCC/AU…	71	Non-Response
GO:0048285	organelle fission	57/721	313/12266	1.0883e-14	4.89846e-11	6.2958e-12	MKI67/CALR/SIRT7/CHEK1/BUB3/CDT1/CDCA8/PIM2/TUBG1/PLK1/TOP2A/ASPM/UBE2C/TUBGCP6/CENPF/PDXP/PHIP/CKS2/NUSAP1/KNTC1/BUB1/CDC20/PKMYT1/TEX14/BUB1B/IL1B/XRCC3/CCNA2/RECQL5/TACC3/TTK/PTTG1/ZWINT/STAT2/KIF4A/PSRC1/KIF2C/CCNB2/CDCA5/ANLN/RAD51/CDC25B/RAD51C/FBXO5/SPAG5/MAD2L1/TRIP13/KIF14/KIF23/RCC1/CCNE2/CENPE/CCNB1/KLHDC3/PRC1/AURKB/TPX2	57	Non-Response
GO:0000070	mitotic sister chromatid segregation	31/721	103/12266	1.30136e-14	5.85742e-11	6.58727e-12	BUB3/CDT1/CDCA8/TUBG1/PLK1/CENPF/NUSAP1/BUB1/CDC20/TEX14/BUB1B/XRCC3/RECQL5/TACC3/TTK/PTTG1/ZWINT/KIF4A/PSRC1/KIF2C/CDCA5/FBXO5/SPAG5/MAD2L1/TRIP13/KIF14/KIF23/CENPE/CCNB1/PRC1/AURKB	31	Non-Response
GO:0000819	sister chromatid segregation	33/721	123/12266	7.20797e-14	3.24431e-10	3.24317e-11	BUB3/CDT1/CDCA8/TUBG1/PLK1/TOP2A/CENPF/NUSAP1/BUB1/CDC20/TEX14/BUB1B/XRCC3/RECQL5/TACC3/TTK/PTTG1/ZWINT/KIF4A/PSRC1/KIF2C/CDCA5/RAD51C/FBXO5/SPAG5/MAD2L1/TRIP13/KIF14/KIF23/CENPE/CCNB1/PRC1/AURKB	33	Non-Response
GO:0007059	chromosome segregation	41/721	197/12266	7.44061e-13	3.34902e-09	3.01306e-10	MKI67/RCC2/BUB3/CDT1/CDCA8/TUBG1/PLK1/TOP2A/CENPF/NUP37/NUSAP1/BUB1/CDC20/SETDB2/TEX14/BUB1B/XRCC3/RECQL5/TACC3/TTK/PTTG1/ZWINT/BRCA1/KIF4A/PSRC1/KIF2C/CDCA5/OIP5/RAD51C/FBXO5/SPAG5/MAD2L1/TRIP13/KIF14/KIF23/RCC1/CCNE2/CENPE/CCNB1/PRC1/AURKB	41	Non-Response
GO:0007088	regulation of mitotic nuclear division	33/721	136/12266	1.56807e-12	7.05789e-09	5.7726e-10	MKI67/CHEK1/BUB3/CDT1/PLK1/UBE2C/CENPF/PDXP/PHIP/NUSAP1/KNTC1/BUB1/CDC20/PKMYT1/TEX14/BUB1B/IL1B/XRCC3/CCNA2/TACC3/TTK/PTTG1/CCNB2/CDCA5/ANLN/FBXO5/MAD2L1/TRIP13/RCC1/CCNE2/CENPE/CCNB1/AURKB	33	Non-Response
GO:2000816	negative regulation of mitotic sister chromatid separation	16/721	31/12266	2.26268e-12	1.01843e-08	7.63555e-10	BUB3/CDT1/PLK1/CENPF/BUB1/CDC20/TEX14/BUB1B/XRCC3/TTK/PTTG1/FBXO5/MAD2L1/TRIP13/CCNB1/AURKB	16	Non-Response
GO:1905819	negative regulation of chromosome separation	16/721	32/12266	4.28072e-12	1.92675e-08	1.33344e-09	BUB3/CDT1/PLK1/CENPF/BUB1/CDC20/TEX14/BUB1B/XRCC3/TTK/PTTG1/FBXO5/MAD2L1/TRIP13/CCNB1/AURKB	16	Non-Response
GO:0033048	negative regulation of mitotic sister chromatid segregation	16/721	33/12266	7.86048e-12	3.538e-08	2.27363e-09	BUB3/CDT1/PLK1/CENPF/BUB1/CDC20/TEX14/BUB1B/XRCC3/TTK/PTTG1/FBXO5/MAD2L1/TRIP13/CCNB1/AURKB	16	Non-Response
GO:1901990	regulation of mitotic cell cycle phase transition	47/721	268/12266	1.03278e-11	4.64855e-08	2.71701e-09	SSNA1/ARID3A/RECQL4/TAOK2/DTL/RCC2/BUB3/CDT1/ODF2/PCNA/TUBG1/PLK1/E2F8/EZH2/HMMR/UBE2C/CENPJ/CENPF/CDC25A/CNOT3/E2F7/CDK2AP2/KNTC1/BUB1/CDC20/TEX14/BUB1B/XRCC3/TTK/BRCA1/PLK4/CDCA5/ANLN/PSME2/CDC25B/RAD51C/FBXO5/MAD2L1/TRIP13/KIF14/TOPBP1/CENPE/CCNB1/AIF1/BTN2A2/AURKB/TPX2	47	Non-Response
GO:0045841	negative regulation of mitotic metaphase/anaphase transition	15/721	29/12266	1.07353e-11	4.83194e-08	2.71701e-09	BUB3/CDT1/PLK1/CENPF/BUB1/CDC20/TEX14/BUB1B/XRCC3/TTK/FBXO5/MAD2L1/TRIP13/CCNB1/AURKB	15	Non-Response
GO:0033046	negative regulation of sister chromatid segregation	16/721	34/12266	1.40452e-11	6.32172e-08	3.34562e-09	BUB3/CDT1/PLK1/CENPF/BUB1/CDC20/TEX14/BUB1B/XRCC3/TTK/PTTG1/FBXO5/MAD2L1/TRIP13/CCNB1/AURKB	16	Non-Response
GO:0098813	nuclear chromosome segregation	35/721	164/12266	1.73242e-11	7.79761e-08	3.89743e-09	RCC2/BUB3/CDT1/CDCA8/TUBG1/PLK1/TOP2A/CENPF/NUSAP1/BUB1/CDC20/TEX14/BUB1B/XRCC3/RECQL5/TACC3/TTK/PTTG1/ZWINT/KIF4A/PSRC1/KIF2C/CDCA5/RAD51C/FBXO5/SPAG5/MAD2L1/TRIP13/KIF14/KIF23/CCNE2/CENPE/CCNB1/PRC1/AURKB	35	Non-Response
GO:1902100	negative regulation of metaphase/anaphase transition of cell cycle	15/721	30/12266	2.03131e-11	9.14293e-08	4.32934e-09	BUB3/CDT1/PLK1/CENPF/BUB1/CDC20/TEX14/BUB1B/XRCC3/TTK/FBXO5/MAD2L1/TRIP13/CCNB1/AURKB	15	Non-Response
GO:0051985	negative regulation of chromosome segregation	16/721	35/12266	2.44746e-11	1.1016e-07	4.95546e-09	BUB3/CDT1/PLK1/CENPF/BUB1/CDC20/TEX14/BUB1B/XRCC3/TTK/PTTG1/FBXO5/MAD2L1/TRIP13/CCNB1/AURKB	16	Non-Response
GO:0051783	regulation of nuclear division	34/721	158/12266	2.65637e-11	1.19563e-07	5.12233e-09	MKI67/CALR/CHEK1/BUB3/CDT1/PLK1/UBE2C/CENPF/PDXP/PHIP/NUSAP1/KNTC1/BUB1/CDC20/PKMYT1/TEX14/BUB1B/IL1B/XRCC3/CCNA2/TACC3/TTK/PTTG1/CCNB2/CDCA5/ANLN/FBXO5/MAD2L1/TRIP13/RCC1/CCNE2/CENPE/CCNB1/AURKB	34	Non-Response
GO:0002250	adaptive immune response	52/721	325/12266	2.92685e-11	1.31738e-07	5.38737e-09	PIK3CD/UNC13D/ADA/TSTA3/EXOSC3/TRAF2/IRF4/IRF7/LEF1/BATF/IL12RB1/RIPK3/CSK/SIGLEC10/SLA2/IL27RA/SLAMF1/WAS/LAT2/PRKD2/CD3E/CLEC10A/IL1B/CD7/CD6/TLR8/CXCL13/BTK/TRAT1/SAMSN1/PRF1/SLAMF7/INPP5D/HLA-C/CTSC/TNFSF13B/LIME1/IL18RAP/HPRT1/TNFRSF17/SEMA4A/KDELR1/CD79B/TNF/BTLA/SH2D1A/C1QA/POU2F2/CLEC4A/DUSP22/FAM49B/PRKCQ	52	Non-Response
GO:1901987	regulation of cell cycle phase transition	48/721	288/12266	4.02057e-11	1.80966e-07	7.07877e-09	SSNA1/ARID3A/RECQL4/TAOK2/DTL/RCC2/CHEK1/BUB3/CDT1/ODF2/PCNA/TUBG1/PLK1/E2F8/EZH2/HMMR/UBE2C/CENPJ/CENPF/CDC25A/CNOT3/E2F7/CDK2AP2/KNTC1/BUB1/CDC20/TEX14/BUB1B/XRCC3/TTK/BRCA1/PLK4/CDCA5/ANLN/PSME2/CDC25B/RAD51C/FBXO5/MAD2L1/TRIP13/KIF14/TOPBP1/CENPE/CCNB1/AIF1/BTN2A2/AURKB/TPX2	48	Non-Response
GO:0007094	mitotic spindle assembly checkpoint	14/721	27/12266	5.09798e-11	2.2946e-07	7.50703e-09	BUB3/CDT1/PLK1/CENPF/BUB1/CDC20/TEX14/BUB1B/XRCC3/TTK/MAD2L1/TRIP13/CCNB1/AURKB	14	Non-Response
GO:0031577	spindle checkpoint	14/721	27/12266	5.09798e-11	2.2946e-07	7.50703e-09	BUB3/CDT1/PLK1/CENPF/BUB1/CDC20/TEX14/BUB1B/XRCC3/TTK/MAD2L1/TRIP13/CCNB1/AURKB	14	Non-Response
GO:0071173	spindle assembly checkpoint	14/721	27/12266	5.09798e-11	2.2946e-07	7.50703e-09	BUB3/CDT1/PLK1/CENPF/BUB1/CDC20/TEX14/BUB1B/XRCC3/TTK/MAD2L1/TRIP13/CCNB1/AURKB	14	Non-Response
GO:0071174	mitotic spindle checkpoint	14/721	27/12266	5.09798e-11	2.2946e-07	7.50703e-09	BUB3/CDT1/PLK1/CENPF/BUB1/CDC20/TEX14/BUB1B/XRCC3/TTK/MAD2L1/TRIP13/CCNB1/AURKB	14	Non-Response
GO:0010965	regulation of mitotic sister chromatid separation	18/721	47/12266	5.19072e-11	2.33634e-07	7.50703e-09	BUB3/CDT1/PLK1/CENPF/BUB1/CDC20/TEX14/BUB1B/XRCC3/TACC3/TTK/PTTG1/FBXO5/MAD2L1/TRIP13/CENPE/CCNB1/AURKB	18	Non-Response
GO:0045839	negative regulation of mitotic nuclear division	17/721	42/12266	6.31022e-11	2.84023e-07	8.8114e-09	CHEK1/BUB3/CDT1/PLK1/CENPF/BUB1/CDC20/TEX14/BUB1B/XRCC3/TTK/PTTG1/FBXO5/MAD2L1/TRIP13/CCNB1/AURKB	17	Non-Response
GO:0006261	DNA-dependent DNA replication	26/721	100/12266	7.10936e-11	3.19992e-07	9.59639e-09	PNKP/TIMELESS/MCM3/RFC4/POLE/CDT1/WDR18/PCNA/GMNN/E2F8/MCM10/MCM4/RNASEH2A/E2F7/POLQ/LIG1/POLA2/RAD51/MCM5/MCM2/FBXO5/POLD1/POLE2/CCNE2/MCM7/RPA3	26	Non-Response
GO:0051306	mitotic sister chromatid separation	18/721	48/12266	7.85481e-11	3.53545e-07	1.02606e-08	BUB3/CDT1/PLK1/CENPF/BUB1/CDC20/TEX14/BUB1B/XRCC3/TACC3/TTK/PTTG1/FBXO5/MAD2L1/TRIP13/CENPE/CCNB1/AURKB	18	Non-Response
GO:0051983	regulation of chromosome segregation	23/721	82/12266	1.70414e-10	7.67034e-07	2.06524e-08	MKI67/RCC2/BUB3/CDT1/PLK1/CENPF/BUB1/CDC20/TEX14/BUB1B/XRCC3/TACC3/TTK/PTTG1/KIF2C/CDCA5/FBXO5/SPAG5/MAD2L1/TRIP13/CENPE/CCNB1/AURKB	23	Non-Response
GO:0000075	cell cycle checkpoint	33/721	160/12266	1.72173e-10	7.74953e-07	2.06524e-08	ARID3A/TIMELESS/TAOK2/DTL/CHEK1/BUB3/CDT1/PCNA/PLK1/E2F8/TOP2A/H2AFX/CENPF/CNOT3/E2F7/KNTC1/BUB1/CDC20/PPP1R10/TEX14/BUB1B/XRCC3/TTK/ZWINT/BRCA1/MAD2L1/TRIP13/RAD9A/TOPBP1/CHFR/CCNB1/PRCC/AURKB	33	Non-Response
GO:0007093	mitotic cell cycle checkpoint	29/721	127/12266	1.73401e-10	7.80476e-07	2.06524e-08	ARID3A/TAOK2/BUB3/CDT1/PCNA/PLK1/E2F8/TOP2A/CENPF/CNOT3/E2F7/KNTC1/BUB1/CDC20/PPP1R10/TEX14/BUB1B/XRCC3/TTK/ZWINT/BRCA1/MAD2L1/TRIP13/RAD9A/TOPBP1/CHFR/CCNB1/PRCC/AURKB	29	Non-Response
GO:0007091	metaphase/anaphase transition of mitotic cell cycle	17/721	45/12266	2.31308e-10	1.04112e-06	2.67622e-08	BUB3/CDT1/PLK1/CENPF/BUB1/CDC20/TEX14/BUB1B/XRCC3/TACC3/TTK/FBXO5/MAD2L1/TRIP13/CENPE/CCNB1/AURKB	17	Non-Response
GO:1905818	regulation of chromosome separation	18/721	52/12266	3.66901e-10	1.65142e-06	4.1271e-08	BUB3/CDT1/PLK1/CENPF/BUB1/CDC20/TEX14/BUB1B/XRCC3/TACC3/TTK/PTTG1/FBXO5/MAD2L1/TRIP13/CENPE/CCNB1/AURKB	18	Non-Response
GO:0044784	metaphase/anaphase transition of cell cycle	17/721	47/12266	5.143e-10	2.31486e-06	5.59982e-08	BUB3/CDT1/PLK1/CENPF/BUB1/CDC20/TEX14/BUB1B/XRCC3/TACC3/TTK/FBXO5/MAD2L1/TRIP13/CENPE/CCNB1/AURKB	17	Non-Response
GO:0033047	regulation of mitotic sister chromatid segregation	18/721	53/12266	5.25483e-10	2.3652e-06	5.59982e-08	BUB3/CDT1/PLK1/CENPF/BUB1/CDC20/TEX14/BUB1B/XRCC3/TACC3/TTK/PTTG1/FBXO5/MAD2L1/TRIP13/CENPE/CCNB1/AURKB	18	Non-Response
GO:0045930	negative regulation of mitotic cell cycle	37/721	203/12266	5.60814e-10	2.52422e-06	5.82308e-08	ARID3A/TAOK2/CHEK1/BUB3/CDT1/PCNA/PLK1/E2F8/TOP2A/EZH2/CENPF/CNOT3/E2F7/CDK2AP2/KNTC1/BUB1/CDC20/PPP1R10/TEX14/BUB1B/XRCC3/RECQL5/TTK/PTTG1/ZWINT/BRCA1/FBXO5/MAD2L1/TRIP13/RAD9A/TOPBP1/CHFR/CCNB1/TNF/BTN2A2/PRCC/AURKB	37	Non-Response
GO:0051304	chromosome separation	20/721	66/12266	5.84502e-10	2.63084e-06	5.91731e-08	BUB3/CDT1/PLK1/TOP2A/CENPF/BUB1/CDC20/TEX14/BUB1B/XRCC3/RECQL5/TACC3/TTK/PTTG1/FBXO5/MAD2L1/TRIP13/CENPE/CCNB1/AURKB	20	Non-Response
GO:0030071	regulation of mitotic metaphase/anaphase transition	16/721	42/12266	6.80551e-10	3.06316e-06	6.72164e-08	BUB3/CDT1/PLK1/CENPF/BUB1/CDC20/TEX14/BUB1B/XRCC3/TTK/FBXO5/MAD2L1/TRIP13/CENPE/CCNB1/AURKB	16	Non-Response
GO:0006260	DNA replication	36/721	198/12266	1.03161e-09	4.64326e-06	9.94633e-08	PNKP/CINP/TIMELESS/RECQL4/MCM3/DTL/RFC4/RBM14/POLE/CHEK1/CDT1/WDR18/PCNA/GMNN/E2F8/MCM10/MCM4/RNASEH2A/E2F7/POLQ/LIG1/CCNA2/RECQL5/POLA2/BRCA1/RAD51/MCM5/MCM2/FBXO5/POLD1/POLE2/RRM2/CCNE2/MCM7/GRWD1/RPA3	36	Non-Response
GO:1902099	regulation of metaphase/anaphase transition of cell cycle	16/721	44/12266	1.52431e-09	6.8609e-06	1.4355e-07	BUB3/CDT1/PLK1/CENPF/BUB1/CDC20/TEX14/BUB1B/XRCC3/TTK/FBXO5/MAD2L1/TRIP13/CENPE/CCNB1/AURKB	16	Non-Response
GO:0051784	negative regulation of nuclear division	17/721	50/12266	1.56371e-09	7.03825e-06	1.43914e-07	CHEK1/BUB3/CDT1/PLK1/CENPF/BUB1/CDC20/TEX14/BUB1B/XRCC3/TTK/PTTG1/FBXO5/MAD2L1/TRIP13/CCNB1/AURKB	17	Non-Response
GO:0000082	G1/S transition of mitotic cell cycle	35/721	192/12266	1.6423e-09	7.39198e-06	1.47788e-07	ARID3A/MCM3/SKP2/POLE/TYMS/CDT1/PCNA/PIM2/GMNN/E2F8/EZH2/CDK6/MCM10/MCM4/CDC25A/CNOT3/E2F7/CDK2AP2/CDKN3/GFI1/POLA2/PSME2/MCM5/MCM2/FBXO5/POLE2/KIF14/RCC1/RRM2/CCNE2/MCM7/CCNB1/AIF1/BTN2A2/RPA3	35	Non-Response
GO:0033045	regulation of sister chromatid segregation	19/721	63/12266	1.72587e-09	7.76815e-06	1.51932e-07	BUB3/CDT1/PLK1/CENPF/BUB1/CDC20/TEX14/BUB1B/XRCC3/TACC3/TTK/PTTG1/CDCA5/FBXO5/MAD2L1/TRIP13/CENPE/CCNB1/AURKB	19	Non-Response
GO:0044843	cell cycle G1/S phase transition	36/721	203/12266	2.08899e-09	9.40253e-06	1.79985e-07	ARID3A/MCM3/SKP2/POLE/TYMS/CDT1/PCNA/PIM2/GMNN/E2F8/EZH2/CDK6/MCM10/MCM4/CDC25A/CNOT3/E2F7/CDK2AP2/CDKN3/GFI1/CCNA2/POLA2/PSME2/MCM5/MCM2/FBXO5/POLE2/KIF14/RCC1/RRM2/CCNE2/MCM7/CCNB1/AIF1/BTN2A2/RPA3	36	Non-Response
GO:1901988	negative regulation of cell cycle phase transition	28/721	141/12266	1.01832e-08	4.58344e-05	8.59093e-07	ARID3A/TAOK2/DTL/CHEK1/BUB3/CDT1/PCNA/PLK1/E2F8/EZH2/CENPF/CNOT3/E2F7/CDK2AP2/BUB1/CDC20/TEX14/BUB1B/XRCC3/TTK/BRCA1/FBXO5/MAD2L1/TRIP13/TOPBP1/CCNB1/BTN2A2/AURKB	28	Non-Response
GO:0010948	negative regulation of cell cycle process	36/721	218/12266	1.48839e-08	6.69923e-05	1.23004e-06	CALR/ARID3A/TAOK2/DTL/RBM14/CHEK1/BUB3/CDT1/PCNA/PLK1/E2F8/EZH2/CENPF/CNOT3/E2F7/CDK2AP2/BUB1/CDC20/PPP1R10/TEX14/BUB1B/XRCC3/TTK/PTTG1/BRCA1/RAD51/FBXO5/MAD2L1/APAF1/TRIP13/TOPBP1/RRM2/CCNB1/BTN2A2/AURKB/MIF	36	Non-Response
GO:0033044	regulation of chromosome organization	39/721	249/12266	1.69996e-08	7.6515e-05	1.37678e-06	PNKP/MKI67/RUVBL2/SMARCB1/CHEK1/BUB3/CDT1/SMG5/ATAD2/PLK1/HIST1H1C/TOP2A/CENPF/MYB/BUB1/CDC20/GFI1/PPP1R10/PRKD2/TEX14/BUB1B/PHF19/IL1B/XRCC3/TACC3/TTK/PTTG1/BRCA1/CDCA5/MCM2/FBXO5/MAD2L1/TRIP13/DNMT1/CENPE/CCNB1/PARP10/AURKB/PRKCQ	39	Non-Response
GO:1901991	negative regulation of mitotic cell cycle phase transition	26/721	130/12266	2.93688e-08	0.000132189	2.33193e-06	ARID3A/TAOK2/BUB3/CDT1/PCNA/PLK1/E2F8/EZH2/CENPF/CNOT3/E2F7/CDK2AP2/BUB1/CDC20/TEX14/BUB1B/XRCC3/TTK/BRCA1/FBXO5/MAD2L1/TRIP13/TOPBP1/CCNB1/BTN2A2/AURKB	26	Non-Response
GO:0044839	cell cycle G2/M phase transition	29/721	157/12266	3.05745e-08	0.000137616	2.35883e-06	SSNA1/RECQL4/TAOK2/DTL/RCC2/SKP2/CHEK1/ODF2/TUBG1/PLK1/HMMR/CENPJ/CENPF/CDC25A/PKMYT1/MELK/CCNA2/BRCA1/PLK4/CCNB2/CDC25B/RAD51C/FBXO5/KIF14/TOPBP1/CCNB1/FOXM1/AURKB/TPX2	29	Non-Response
GO:0000086	G2/M transition of mitotic cell cycle	28/721	148/12266	3.08726e-08	0.000138958	2.35883e-06	SSNA1/RECQL4/TAOK2/DTL/RCC2/SKP2/ODF2/TUBG1/PLK1/HMMR/CENPJ/CENPF/CDC25A/PKMYT1/MELK/CCNA2/BRCA1/PLK4/CCNB2/CDC25B/RAD51C/FBXO5/KIF14/TOPBP1/CCNB1/FOXM1/AURKB/TPX2	28	Non-Response
GO:2001251	negative regulation of chromosome organization	23/721	106/12266	3.76536e-08	0.000169479	2.82366e-06	SMARCB1/BUB3/CDT1/ATAD2/PLK1/HIST1H1C/TOP2A/CENPF/BUB1/CDC20/TEX14/BUB1B/XRCC3/TTK/PTTG1/BRCA1/MCM2/FBXO5/MAD2L1/TRIP13/DNMT1/CCNB1/AURKB	23	Non-Response
GO:0006270	DNA replication initiation	10/721	20/12266	4.99371e-08	0.000224767	3.61105e-06	MCM3/CDT1/WDR18/MCM10/MCM4/POLA2/MCM5/MCM2/CCNE2/MCM7	10	Non-Response
GO:0018279	protein N-linked glycosylation via asparagine	10/721	20/12266	4.99371e-08	0.000224767	3.61105e-06	FUT8/ASGR1/ASGR2/RPN2/STT3A/ALG5/STT3B/DERL3/RPN1/SYVN1	10	Non-Response
GO:0002275	myeloid cell activation involved in immune response	56/721	450/12266	6.87694e-08	0.000309531	4.88561e-06	PIK3CD/UNC13D/APEH/CEACAM3/CANT1/IMPDH1/CTSZ/RASGRP1/LBP/BIN2/P2RX1/TCIRG1/DNAJC3/SLC27A2/NRAS/STXBP2/RHOF/CD53/SLAMF1/SERPINA1/FES/PSMD3/LAT2/TRAPPC1/MANBA/HSPA8/GGH/VAMP8/BTK/GM2A/COTL1/ARHGAP9/LGALS9/CTSC/ITGAL/LRMP/APAF1/PLAC8/TXNDC5/GPR84/MMP25/TMC6/TBC1D10C/NBEAL2/RNASET2/CPNE1/CTSD/PSMA5/CNN2/DYSF/MIF/RAC2/NEU1/C12orf4/GCA/IQGAP2	56	Non-Response
GO:0018196	peptidyl-asparagine modification	10/721	21/12266	9.03271e-08	0.000406562	6.3065e-06	FUT8/ASGR1/ASGR2/RPN2/STT3A/ALG5/STT3B/DERL3/RPN1/SYVN1	10	Non-Response
GO:0002449	lymphocyte mediated immunity	33/721	208/12266	1.58588e-07	0.000713803	1.08847e-05	UNC13D/TSTA3/EXOSC3/RASGRP1/TRAF2/IRF7/BATF/IL12RB1/RIPK3/SLA2/IL27RA/CORO1A/WAS/IL1B/TLR8/BTK/LAG3/PRF1/SLAMF7/INPP5D/CD96/HLA-C/LGALS9/CTSC/IL18RAP/HPRT1/KDELR1/TNF/SH2D1A/C1QA/POU2F2/DUSP22/FAM49B	33	Non-Response
GO:0043299	leukocyte degranulation	54/721	442/12266	2.18377e-07	0.000982917	1.44969e-05	PIK3CD/UNC13D/APEH/CEACAM3/CANT1/IMPDH1/CTSZ/RASGRP1/BIN2/P2RX1/TCIRG1/DNAJC3/SLC27A2/NRAS/STXBP2/RHOF/CD53/CORO1A/SERPINA1/FES/PSMD3/LAT2/TRAPPC1/MANBA/HSPA8/GGH/VAMP8/BTK/GM2A/COTL1/ARHGAP9/LGALS9/CTSC/ITGAL/LRMP/APAF1/PLAC8/TXNDC5/GPR84/MMP25/TMC6/TBC1D10C/NBEAL2/RNASET2/CPNE1/CTSD/PSMA5/CNN2/MIF/RAC2/NEU1/C12orf4/GCA/IQGAP2	54	Non-Response
GO:0045786	negative regulation of cell cycle	54/721	442/12266	2.18377e-07	0.000982917	1.44969e-05	CALR/ARID3A/RASSF1/TIMELESS/CDK5/SIPA1/TAOK2/DTL/RBM14/CHEK1/BUB3/CDT1/PCNA/PLK1/GMNN/E2F8/TOP2A/EZH2/H2AFX/CDK6/CENPF/CNOT3/E2F7/CDK2AP2/KNTC1/BUB1/CDC20/CDKN3/PPP1R10/TEX14/BUB1B/XRCC3/RECQL5/TTK/PTTG1/ZWINT/BRCA1/RAD51/FBXO5/MAD2L1/APAF1/TRIP13/RAD9A/TOPBP1/RRM2/CHFR/CCNB1/TNF/BTN2A2/PRCC/FOXM1/AURKB/MIF/PPM1G	54	Non-Response
GO:1902749	regulation of cell cycle G2/M phase transition	23/721	117/12266	2.5571e-07	0.00115095	1.67015e-05	SSNA1/RECQL4/TAOK2/DTL/RCC2/CHEK1/ODF2/TUBG1/PLK1/HMMR/CENPJ/CENPF/CDC25A/BRCA1/PLK4/CDC25B/RAD51C/FBXO5/KIF14/TOPBP1/CCNB1/AURKB/TPX2	23	Non-Response
GO:1902850	microtubule cytoskeleton organization involved in mitosis	20/721	93/12266	3.38917e-07	0.00152546	2.14963e-05	TUBG1/PLK1/TUBGCP6/NUSAP1/CDC20/ARHGEF2/TACC3/TTK/CENPA/STMN1/KIF4A/STIL/PSRC1/KIF23/RCC1/CENPE/CCNB1/PRC1/AURKB/TPX2	20	Non-Response
GO:0010389	regulation of G2/M transition of mitotic cell cycle	22/721	110/12266	3.39739e-07	0.00152916	2.14963e-05	SSNA1/RECQL4/TAOK2/DTL/RCC2/ODF2/TUBG1/PLK1/HMMR/CENPJ/CENPF/CDC25A/BRCA1/PLK4/CDC25B/RAD51C/FBXO5/KIF14/TOPBP1/CCNB1/AURKB/TPX2	22	Non-Response
GO:0002460	adaptive immune response based on somatic recombination of immune receptors built from immunoglobulin superfamily domains	33/721	216/12266	3.90271e-07	0.00175661	2.43138e-05	UNC13D/ADA/TSTA3/EXOSC3/TRAF2/IRF4/IRF7/LEF1/BATF/IL12RB1/RIPK3/SLA2/IL27RA/WAS/IL1B/TLR8/CXCL13/BTK/PRF1/INPP5D/HLA-C/CTSC/TNFSF13B/IL18RAP/HPRT1/SEMA4A/KDELR1/TNF/C1QA/POU2F2/DUSP22/FAM49B/PRKCQ	33	Non-Response
GO:0045787	positive regulation of cell cycle	40/721	298/12266	7.86078e-07	0.00353814	4.82304e-05	CALR/ARID3A/RECQL4/DTL/RCC2/CHEK1/CDT1/PCNA/E2F8/EZH2/UBE2C/CENPJ/PHIP/CDC25A/CNOT3/CKS2/E2F7/NUSAP1/PPP1R10/IL1B/XRCC3/CCNA2/BCL2L11/BRCA1/PLK4/PSRC1/CCNB2/CDCA5/CDC25B/RAD51C/FBXO5/SPAG5/MAD2L1/KIF14/KIF23/CCNE2/CCNB1/AIF1/AURKB/MIF	40	Non-Response
GO:0044786	cell cycle DNA replication	13/721	44/12266	8.53219e-07	0.00384034	5.15685e-05	RFC4/CDT1/WDR18/PCNA/GMNN/E2F8/E2F7/LIG1/POLA2/RAD51/FBXO5/POLD1/RPA3	13	Non-Response
GO:0002444	myeloid leukocyte mediated immunity	53/721	458/12266	1.54971e-06	0.00697525	9.2287e-05	PIK3CD/UNC13D/APEH/CEACAM3/CANT1/IMPDH1/CTSZ/RASGRP1/BIN2/P2RX1/TCIRG1/DNAJC3/SLC27A2/NRAS/STXBP2/RHOF/CD53/SERPINA1/FES/PSMD3/LAT2/TRAPPC1/MANBA/HSPA8/GGH/VAMP8/BTK/GM2A/COTL1/ARHGAP9/LGALS9/CTSC/ITGAL/LRMP/APAF1/PLAC8/TXNDC5/GPR84/MMP25/TMC6/TBC1D10C/NBEAL2/RNASET2/CPNE1/CTSD/PSMA5/CNN2/MIF/RAC2/NEU1/C12orf4/GCA/IQGAP2	53	Non-Response
GO:0007052	mitotic spindle organization	17/721	77/12266	1.74192e-06	0.00784038	0.00010223	TUBG1/PLK1/TUBGCP6/CDC20/TACC3/TTK/STMN1/KIF4A/STIL/PSRC1/KIF23/RCC1/CENPE/CCNB1/PRC1/AURKB/TPX2	17	Non-Response
GO:0008608	attachment of spindle microtubules to kinetochore	9/721	22/12266	1.98196e-06	0.00892078	0.000114655	RCC2/BUB3/CDT1/TEX14/KIF2C/SPAG5/CENPE/CCNB1/AURKB	9	Non-Response
GO:0042692	muscle cell differentiation	42/673	278/12266	1.85428e-09	8.6836e-06	7.43859e-06	TMOD1/MAP2K4/CAPN2/IGFBP5/EDN1/CHRNB1/MYH11/SIX4/DMPK/CAV2/H3F3B/AKAP13/KRT8/MECP2/PDCD4/CDON/SIX1/IGF1/BIN1/ATG5/PPP3CA/FHOD3/FHL2/NOV/LMOD3/SORBS2/CASQ2/BMP2/FZD7/RBPMS2/BMP4/FGF10/SORT1/DLL1/EFNB2/BOC/CDH2/ACTG1/SPAG9/MSX1/DKK1/SOX9	42	Response
GO:0051146	striated muscle cell differentiation	33/673	211/12266	4.44817e-08	0.000208308	8.9221e-05	TMOD1/MAP2K4/CAPN2/IGFBP5/EDN1/CHRNB1/MYH11/SIX4/DMPK/CAV2/AKAP13/KRT8/CDON/IGF1/ATG5/PPP3CA/FHOD3/FHL2/NOV/LMOD3/SORBS2/CASQ2/BMP2/FZD7/BMP4/SORT1/DLL1/EFNB2/CDH2/ACTG1/SPAG9/MSX1/DKK1	33	Response
GO:0045926	negative regulation of growth	33/673	220/12266	1.23607e-07	0.00057885	0.000119338	RYK/IGFBP5/ENPP1/TSPYL2/SEMA6D/SEMA4F/PNPT1/SAV1/FHL1/HYAL1/CRYAB/SEMA3B/MT1M/STK3/NOV/SERTAD2/BDKRB1/SEMA3E/BMP4/MT1X/NOTCH2/FRZB/CDA/BMPR2/SMAD3/RERG/SEMA3A/MEG3/SH3BP4/MSX1/DCBLD2/SEMA3G/RTN4	33	Response
GO:0016049	cell growth	48/673	394/12266	1.51341e-07	0.000708728	0.000119338	RYK/MAP2K4/RUFY3/IGFBP5/EDN1/CRIM1/ENPP1/KAZALD1/TSPYL2/SEMA6D/CRABP2/COBL/SEMA4F/H3F3B/AKAP13/FHL1/HYAL1/AUTS2/IGF1/CRYAB/NET1/SEMA3B/OLFM1/NOV/SORBS2/SERTAD2/BDKRB1/EGFR/SEMA3E/RAB11A/USP47/IGFBP6/LTBP4/CTTN/FRZB/CDA/BMPR2/SMAD3/RERG/VCL/SEMA3A/MEG3/SH3BP4/MSX1/DCBLD2/SEMA3G/SOX9/RTN4	48	Response
GO:0003012	muscle system process	46/673	370/12266	1.52183e-07	0.000712672	0.000119338	TMOD1/MAP2K4/GSN/GAMT/IGFBP5/EDN1/CAV1/CHRNB1/ROCK2/GTF2IRD1/MYH11/COMP/DMPK/NOL3/SCN2B/AKAP13/MYL9/IGF1/CRYAB/FXYD1/BIN1/ATP2B4/PPP3CA/MYLK/GSTM2/LMOD3/SORBS2/ERRFI1/CASQ2/MYOC/VEGFB/CALD1/IL15/HRC/CNN1/CTTN/SCN4A/SORBS1/TNNC2/SMAD3/VCL/ACTA2/SULF2/SULF1/ATP1A2/DTNA	46	Response
GO:0050673	epithelial cell proliferation	41/673	313/12266	1.7849e-07	0.000835869	0.000119338	PTN/IGFBP5/SYNJ2BP/CAV1/SIX4/BMPR1A/CAV2/HAS2/CCND1/SAV1/HYAL1/KRIT1/ESR1/SIX1/IGF1/BCL2L2/IFT57/LIMS2/NOV/YAP1/VEGFC/STAT3/ERRFI1/GDF5/EGFR/BMP2/FZD7/BMP4/CD34/OSR1/FGF10/VEGFB/EYA1/EFNB2/BMPR2/SMAD3/SULF2/TGFBR3/SULF1/SOX9/RTN4	41	Response
GO:0048598	embryonic morphogenesis	55/673	486/12266	2.21951e-07	0.0010394	0.000127196	HOXA11/EDN1/TBX15/RSPO2/CRABP2/SIX4/BMPR1A/COBL/IRX5/MAB21L2/EFEMP1/FOXC1/HYAL1/AHI1/CDON/SIX1/LAMA3/PCGF2/IFT57/LRIG1/HOXA9/NDRG4/SDC4/STK3/LRIG3/YAP1/VEGFC/DAG1/HOXC9/GDF5/FZD7/RBPMS2/PHLDB2/BMP4/ITGAV/IRX3/OSR1/FGF10/EYA1/DLL1/FRZB/BMPR2/SMAD3/MAPK3/HOXC4/SULF1/CHRD/ITGB4/MSX1/EFNA1/RECK/DKK1/GJB6/SOX9/ZNF358	55	Response
GO:0001501	skeletal system development	50/673	431/12266	3.80322e-07	0.00178105	0.000184961	PLS3/FGF18/RYK/PRELP/HOXA11/EDN1/SCARA3/TBX15/MGP/RSPO2/SIX4/COMP/BMPR1A/IRX5/GDF10/EFEMP1/FOXC1/PLEKHA1/HAS2/MATN2/AKAP13/HYAL1/SIX1/IGF1/PCGF2/NPR2/HOXA9/NOV/FGFRL1/HOXC9/GDF5/TLL1/MYOC/BMP2/BMP4/OSR1/SOX5/EYA1/NOTCH2/FRZB/BMPR2/SMAD3/DHRS3/MAPK3/HOXC4/SULF2/SULF1/CHRD/MSX1/SOX9	50	Response
GO:0050678	regulation of epithelial cell proliferation	36/673	265/12266	4.1496e-07	0.00194326	0.000184961	PTN/SYNJ2BP/CAV1/SIX4/BMPR1A/CAV2/HAS2/CCND1/SAV1/HYAL1/KRIT1/SIX1/IGF1/IFT57/LIMS2/YAP1/VEGFC/STAT3/ERRFI1/GDF5/EGFR/BMP2/FZD7/BMP4/OSR1/FGF10/VEGFB/EYA1/EFNB2/BMPR2/SMAD3/SULF2/TGFBR3/SULF1/SOX9/RTN4	36	Response
GO:0060485	mesenchyme development	32/673	222/12266	4.8282e-07	0.00226105	0.000193687	EDN1/SEMA6D/SIX4/BMPR1A/FOXC1/SEMA4F/HAS2/PDCD4/SIX1/SEMA3B/OLFM1/NRTN/YAP1/DAG1/SEMA3E/BMP2/PHLDB2/BMP4/OSR1/FGF10/FRZB/BMPR2/SMAD3/ACTA2/MAPK3/SEMA3A/TGFBR3/MSX1/EFNA1/SEMA3G/SOX9/RTN4	32	Response
GO:0060537	muscle tissue development	39/673	311/12266	1.09864e-06	0.00514494	0.00035823	SOX15/MAP2K4/IGFBP5/FLNB/EDN1/CAV1/MYH11/SIX4/BMPR1A/CAV2/FOXC1/AKAP13/SAV1/CDON/SIX1/IGF1/ATG5/PPP3CA/FHOD3/NDRG4/MYLK/FHL2/KCNAB1/YAP1/LMOD3/SORBS2/HLF/BMP2/FZD7/BMP4/OSR1/EYA1/DLL1/EFNB2/SMAD3/FOS/TGFBR3/DKK1/SOX9	39	Response
GO:0030308	negative regulation of cell growth	25/673	156/12266	1.21198e-06	0.00567572	0.00035823	RYK/ENPP1/TSPYL2/SEMA6D/SEMA4F/FHL1/HYAL1/CRYAB/SEMA3B/NOV/SERTAD2/BDKRB1/SEMA3E/FRZB/CDA/BMPR2/SMAD3/RERG/SEMA3A/MEG3/SH3BP4/MSX1/DCBLD2/SEMA3G/RTN4	25	Response
GO:0048762	mesenchymal cell differentiation	27/673	177/12266	1.23955e-06	0.0058048	0.00035823	EDN1/SEMA6D/BMPR1A/FOXC1/SEMA4F/HAS2/PDCD4/SEMA3B/OLFM1/NRTN/DAG1/SEMA3E/BMP2/PHLDB2/BMP4/OSR1/FGF10/FRZB/SMAD3/MAPK3/SEMA3A/TGFBR3/MSX1/EFNA1/SEMA3G/SOX9/RTN4	27	Response
GO:0030335	positive regulation of cell migration	46/673	398/12266	1.25019e-06	0.00585463	0.00035823	FGF18/RUFY3/MYO1C/IGFBP5/EDN1/CAV1/ROCK2/SEMA6D/CSF1/SEMA4F/HAS2/DOCK7/LGALS3/HYAL1/CAPN7/IGF1/SEMA3B/CD151/PPP3CA/MYLK/ANGPT1/VEGFC/STAT3/BDKRB1/EGFR/SEMA3E/MYOC/BMP2/RAB11A/FBXO31/BMP4/ITGAV/FGF10/VEGFB/BMPR2/SMAD3/DOCK1/NTF3/MAPK3/SEMA3A/SPAG9/SEMA3G/RHOB/SASH1/SOX9/RTN4	46	Response
GO:0001558	regulation of cell growth	41/673	339/12266	1.50427e-06	0.00704449	0.000402299	RYK/RUFY3/IGFBP5/EDN1/CRIM1/ENPP1/KAZALD1/TSPYL2/SEMA6D/CRABP2/SEMA4F/H3F3B/FHL1/HYAL1/IGF1/CRYAB/NET1/SEMA3B/OLFM1/NOV/SERTAD2/BDKRB1/EGFR/SEMA3E/RAB11A/USP47/IGFBP6/LTBP4/CTTN/FRZB/CDA/BMPR2/SMAD3/RERG/SEMA3A/MEG3/SH3BP4/MSX1/DCBLD2/SEMA3G/RTN4	41	Response
GO:0040017	positive regulation of locomotion	49/673	440/12266	1.66103e-06	0.00777858	0.000416459	FGF18/RUFY3/MYO1C/IGFBP5/EDN1/CAV1/ROCK2/SEMA6D/CSF1/CAV2/SEMA4F/HAS2/DOCK7/LGALS3/HYAL1/VAPA/CAPN7/IGF1/SEMA3B/ZNF502/CD151/PPP3CA/MYLK/ANGPT1/VEGFC/STAT3/BDKRB1/EGFR/SEMA3E/MYOC/BMP2/RAB11A/FBXO31/BMP4/ITGAV/FGF10/VEGFB/BMPR2/SMAD3/DOCK1/NTF3/MAPK3/SEMA3A/SPAG9/SEMA3G/RHOB/SASH1/SOX9/RTN4	49	Response
ID	Gene Ontology ID
p.adjust	Bonferroni multiple test correction was applied.
GeneGroup	Patient group where genes are overexpressed

## Sheet: Supplementary Table 5
Supplementary Table 5. Significant GO terms of genes differentially expressed at week 20 between responders and non-responders to anti-TNF therapy.
ID	Description	GeneRatio	BgRatio	pvalue	p.adjust	qvalue	geneID	Count	GeneGroup
GO:0043299	leukocyte degranulation	40/267	442/12266	1.21044e-14	3.96902e-11	3.60201e-11	GUSB/CSTB/GNS/DOK3/MANBA/PTAFR/FCN1/SIGLEC9/CPNE1/NEU1/CSNK2B/GM2A/CREG1/COMMD9/FPR1/NFAM1/TRAPPC1/IMPDH1/HMOX1/PRAM1/BST1/GPI/MCEMP1/SERPINB1/CYFIP1/ATG7/COTL1/HK3/VAMP8/IL4R/RNASET2/CD300A/PFKL/CD84/FTH1/GLA/CTSC/HCK/PA2G4/LAMP2	40	Non-Response
GO:0042119	neutrophil activation	38/267	412/12266	3.27124e-14	1.07264e-10	4.42018e-11	GUSB/CSTB/GNS/DOK3/MANBA/PTAFR/FCN1/SIGLEC9/CPNE1/NEU1/IL18RAP/CSNK2B/PREX1/GM2A/CREG1/COMMD9/FPR1/NFAM1/TRAPPC1/IMPDH1/PRAM1/BST1/GPI/MCEMP1/SERPINB1/CYFIP1/ATG7/COTL1/HK3/VAMP8/RNASET2/CD300A/PFKL/FTH1/GLA/CTSC/PA2G4/LAMP2	38	Non-Response
GO:0036230	granulocyte activation	38/267	416/12266	4.45614e-14	1.46117e-10	4.42018e-11	GUSB/CSTB/GNS/DOK3/MANBA/PTAFR/FCN1/SIGLEC9/CPNE1/NEU1/IL18RAP/CSNK2B/PREX1/GM2A/CREG1/COMMD9/FPR1/NFAM1/TRAPPC1/IMPDH1/PRAM1/BST1/GPI/MCEMP1/SERPINB1/CYFIP1/ATG7/COTL1/HK3/VAMP8/RNASET2/CD300A/PFKL/FTH1/GLA/CTSC/PA2G4/LAMP2	38	Non-Response
GO:0002275	myeloid cell activation involved in immune response	39/267	450/12266	1.10009e-13	3.60718e-10	8.18406e-11	GUSB/CSTB/GNS/DOK3/MANBA/PTAFR/FCN1/SIGLEC9/CPNE1/NEU1/CSNK2B/GM2A/CREG1/COMMD9/FPR1/NFAM1/TRAPPC1/IMPDH1/HMOX1/PRAM1/BST1/GPI/MCEMP1/SERPINB1/CYFIP1/ATG7/COTL1/HK3/VAMP8/IL4R/RNASET2/CD300A/PFKL/CD84/FTH1/GLA/CTSC/PA2G4/LAMP2	39	Non-Response
GO:0002444	myeloid leukocyte mediated immunity	39/267	458/12266	1.93912e-13	6.35839e-10	1.15408e-10	GUSB/CSTB/GNS/DOK3/MANBA/PTAFR/FCN1/SIGLEC9/CPNE1/NEU1/CSNK2B/GM2A/CREG1/COMMD9/FPR1/NFAM1/TRAPPC1/IMPDH1/HMOX1/PRAM1/BST1/GPI/MCEMP1/SERPINB1/CYFIP1/ATG7/COTL1/HK3/VAMP8/IL4R/RNASET2/CD300A/PFKL/CD84/FTH1/GLA/CTSC/PA2G4/LAMP2	39	Non-Response
GO:0043312	neutrophil degranulation	36/267	402/12266	4.04151e-13	1.32521e-09	2.00445e-10	GUSB/CSTB/GNS/DOK3/MANBA/PTAFR/FCN1/SIGLEC9/CPNE1/NEU1/CSNK2B/GM2A/CREG1/COMMD9/FPR1/NFAM1/TRAPPC1/IMPDH1/PRAM1/BST1/GPI/MCEMP1/SERPINB1/CYFIP1/ATG7/COTL1/HK3/VAMP8/RNASET2/CD300A/PFKL/FTH1/GLA/CTSC/PA2G4/LAMP2	36	Non-Response
GO:0002283	neutrophil activation involved in immune response	36/267	405/12266	5.05133e-13	1.65633e-09	2.14738e-10	GUSB/CSTB/GNS/DOK3/MANBA/PTAFR/FCN1/SIGLEC9/CPNE1/NEU1/CSNK2B/GM2A/CREG1/COMMD9/FPR1/NFAM1/TRAPPC1/IMPDH1/PRAM1/BST1/GPI/MCEMP1/SERPINB1/CYFIP1/ATG7/COTL1/HK3/VAMP8/RNASET2/CD300A/PFKL/FTH1/GLA/CTSC/PA2G4/LAMP2	36	Non-Response
GO:0002446	neutrophil mediated immunity	36/267	415/12266	1.04603e-12	3.42995e-09	3.89097e-10	GUSB/CSTB/GNS/DOK3/MANBA/PTAFR/FCN1/SIGLEC9/CPNE1/NEU1/CSNK2B/GM2A/CREG1/COMMD9/FPR1/NFAM1/TRAPPC1/IMPDH1/PRAM1/BST1/GPI/MCEMP1/SERPINB1/CYFIP1/ATG7/COTL1/HK3/VAMP8/RNASET2/CD300A/PFKL/FTH1/GLA/CTSC/PA2G4/LAMP2	36	Non-Response
GO:0006732	coenzyme metabolic process	25/267	292/12266	4.9863e-09	1.63501e-05	1.64869e-06	GCDH/SHMT1/SLC25A16/ADPGK/PGLS/TDO2/MOCOS/ME2/PGD/ACOT11/PDXP/COQ2/MTHFD2/COASY/GALK1/FBP1/TKT/BST1/GPI/FOLR2/TALDO1/HK3/SLC19A1/HK2/PFKL	25	Non-Response
GO:0051186	cofactor metabolic process	30/267	446/12266	3.79503e-08	0.000124439	1.12932e-05	GCDH/GPX1/SHMT1/SLC25A16/ADPGK/PGLS/TDO2/MOCOS/ME2/PGD/ACOT11/PDXP/GSS/COQ2/MTHFD2/COASY/GALK1/FBP1/TKT/MMP3/HMOX1/BST1/GPI/FOLR2/TALDO1/HK3/SLC19A1/HK2/PFKL/HMBS	30	Non-Response
GO:0072524	pyridine-containing compound metabolic process	15/267	126/12266	9.35334e-08	0.000306696	2.53032e-05	AOX1/ADPGK/PGLS/ME2/PGD/PDXP/GALK1/FBP1/TKT/BST1/GPI/TALDO1/HK3/HK2/PFKL	15	Non-Response
GO:0051156	glucose 6-phosphate metabolic process	7/267	20/12266	1.30247e-07	0.000427079	3.22989e-05	PGLS/PGD/TKT/GPI/TALDO1/HK3/HK2	7	Non-Response
GO:0005975	carbohydrate metabolic process	29/267	479/12266	6.01509e-07	0.00197235	0.000137689	GUSB/AMDHD2/GNPDA1/SLC3A2/GLYCTK/MANBA/ADPGK/PGLS/PTAFR/PGD/NEU1/COQ2/GM2A/PTPN2/GALK1/FBP1/AOAH/NPL/TKT/UGT2B7/GPI/TALDO1/HK3/HK2/PFKL/GBGT1/UGT2B17/GLA/CHST13	29	Non-Response
GO:0044282	small molecule catabolic process	24/267	353/12266	7.82077e-07	0.00256443	0.000166235	GUSB/AMDHD2/GCDH/GNPDA1/GLYCTK/SHMT1/ADPGK/TDO2/AMDHD1/PDXP/GLUL/GALK1/BCKDK/NPL/GPI/RENBP/SDSL/CPT2/HK3/PPAT/PNKD/HK2/PFKL/APOE	24	Non-Response
GO:0006733	oxidoreduction coenzyme metabolic process	14/267	135/12266	1.38614e-06	0.00454516	0.000274991	ADPGK/PGLS/ME2/PGD/COQ2/GALK1/FBP1/TKT/BST1/GPI/TALDO1/HK3/HK2/PFKL	14	Non-Response
GO:0019362	pyridine nucleotide metabolic process	13/267	121/12266	2.22446e-06	0.00729401	0.000389384	ADPGK/PGLS/ME2/PGD/GALK1/FBP1/TKT/BST1/GPI/TALDO1/HK3/HK2/PFKL	13	Non-Response
GO:0046496	nicotinamide nucleotide metabolic process	13/267	121/12266	2.22446e-06	0.00729401	0.000389384	ADPGK/PGLS/ME2/PGD/GALK1/FBP1/TKT/BST1/GPI/TALDO1/HK3/HK2/PFKL	13	Non-Response
ID	Gene Ontology ID
p.adjust	Bonferroni multiple test correction was applied.
GeneGroup	Patient group where genes are overexpressed

## Sheet: Supplementary Table 6
Supplementary Table 6. Significant GO terms of genes differentially expressed between week 0 and week 20 in the responder group of patients.
ID	Description	GeneRatio	BgRatio	pvalue	p.adjust	qvalue	geneID	Count	GeneGroup
GO:0043299	leukocyte degranulation	74/361	442/12266	8.10736e-36	3.23565e-32	2.44501e-32	IDH1/CSTB/CTSH/CD300A/FTH1/TCIRG1/SIGLEC9/MCEMP1/FGR/SLC2A5/CD84/S100A11/GPI/LGALS9/ALDOA/PLAC8/PRKCD/PRAM1/FCN1/ACPP/HK3/DOK3/CD33/PPBP/QPCT/STK10/ADAM8/TMC6/FPR1/IMPDH1/LRMP/CD53/SYK/GLA/HCK/COTL1/PIK3CG/SLC11A1/FCER1G/GCA/GAA/OSCAR/STXBP2/CEACAM1/GLB1/ATP6V0C/CORO1A/ANXA2/MIF/PYGL/S100A9/TYROBP/TNFRSF1B/S100P/PTPN6/FCGR2A/CTSC/ALOX5/SELL/PTPRC/LYN/LILRB3/RAC2/FCGR2B/PLAUR/LILRA3/LAT2/CCL3/ARSA…	74	DownRegulated
GO:0002275	myeloid cell activation involved in immune response	74/361	450/12266	2.84717e-35	1.1363e-31	4.29323e-32	IDH1/CSTB/CTSH/CD300A/FTH1/TCIRG1/SIGLEC9/MCEMP1/FGR/SLC2A5/CD84/S100A11/GPI/LGALS9/ALDOA/PLAC8/PRKCD/PRAM1/FCN1/ACPP/HK3/DOK3/CD33/PPBP/QPCT/STK10/ADAM8/TMC6/FPR1/IMPDH1/LRMP/CD53/SYK/GLA/COTL1/LBP/PIK3CG/SLC11A1/FCER1G/GCA/GAA/OSCAR/STXBP2/CEACAM1/GLB1/ATP6V0C/ANXA2/HAVCR2/MIF/LILRA2/PYGL/S100A9/TYROBP/TNFRSF1B/S100P/PTPN6/FCGR2A/CTSC/ALOX5/SELL/PTPRC/LYN/LILRB3/RAC2/PLAUR/LILRA3/LAT2/CCL3/ARSA…	74	DownRegulated
GO:0002444	myeloid leukocyte mediated immunity	73/361	458/12266	7.49689e-34	2.99201e-30	7.53635e-31	IDH1/CSTB/CTSH/CD300A/FTH1/TCIRG1/SIGLEC9/MCEMP1/FGR/SLC2A5/CD84/S100A11/GPI/LGALS9/ALDOA/PLAC8/PRKCD/PRAM1/FCN1/ACPP/HK3/DOK3/CD33/PPBP/QPCT/STK10/ADAM8/TMC6/FPR1/IMPDH1/LRMP/CD53/SYK/GLA/COTL1/PIK3CG/SLC11A1/FCER1G/GCA/GAA/OSCAR/STXBP2/CEACAM1/GLB1/ATP6V0C/ANXA2/MIF/PYGL/S100A9/TYROBP/TNFRSF1B/S100P/PTPN6/FCGR2A/CTSC/ALOX5/SELL/PTPRC/JAGN1/LYN/LILRB3/RAC2/FCGR2B/PLAUR/LILRA3/LAT2/CCL3/ARSA/VAMP…	73	DownRegulated
GO:0036230	granulocyte activation	68/361	416/12266	3.51828e-32	1.40415e-28	2.6526e-29	IDH1/CSTB/CTSH/CD300A/FTH1/TCIRG1/SIGLEC9/IL18RAP/MCEMP1/FGR/SLC2A5/S100A11/GPI/ALDOA/PLAC8/PRKCD/PRAM1/FCN1/ACPP/HK3/DOK3/CD33/PPBP/QPCT/STK10/ADAM8/TMC6/FPR1/IMPDH1/LRMP/CD53/SYK/GLA/COTL1/SLC11A1/FCER1G/GCA/GAA/OSCAR/STXBP2/CEACAM1/GLB1/ATP6V0C/ANXA2/MIF/LILRA2/PYGL/S100A9/TYROBP/TNFRSF1B/S100P/PTPN6/FCGR2A/CTSC/ALOX5/SELL/PTPRC/LILRB3/FCGR2B/PLAUR/LILRA3/CCL3/ARSA/VAMP8/CYBA/MNDA/FABP5/SERPIN…	68	DownRegulated
GO:0042119	neutrophil activation	67/361	412/12266	1.4738e-31	5.88195e-28	8.88936e-29	IDH1/CSTB/CTSH/CD300A/FTH1/TCIRG1/SIGLEC9/IL18RAP/MCEMP1/FGR/SLC2A5/S100A11/GPI/ALDOA/PLAC8/PRKCD/PRAM1/FCN1/ACPP/HK3/DOK3/CD33/PPBP/QPCT/STK10/ADAM8/TMC6/FPR1/IMPDH1/LRMP/CD53/SYK/GLA/COTL1/SLC11A1/FCER1G/GCA/GAA/OSCAR/STXBP2/CEACAM1/GLB1/ATP6V0C/ANXA2/MIF/LILRA2/PYGL/S100A9/TYROBP/TNFRSF1B/S100P/PTPN6/FCGR2A/CTSC/ALOX5/SELL/PTPRC/LILRB3/FCGR2B/PLAUR/LILRA3/ARSA/VAMP8/CYBA/MNDA/FABP5/SERPINA3	67	DownRegulated
GO:0002283	neutrophil activation involved in immune response	65/361	405/12266	2.96135e-30	1.18188e-26	1.48847e-27	IDH1/CSTB/CTSH/CD300A/FTH1/TCIRG1/SIGLEC9/MCEMP1/FGR/SLC2A5/S100A11/GPI/ALDOA/PLAC8/PRKCD/PRAM1/FCN1/ACPP/HK3/DOK3/CD33/PPBP/QPCT/STK10/ADAM8/TMC6/FPR1/IMPDH1/LRMP/CD53/SYK/GLA/COTL1/SLC11A1/FCER1G/GCA/GAA/OSCAR/STXBP2/CEACAM1/GLB1/ATP6V0C/ANXA2/MIF/LILRA2/PYGL/S100A9/TYROBP/TNFRSF1B/S100P/PTPN6/FCGR2A/CTSC/ALOX5/SELL/PTPRC/LILRB3/PLAUR/LILRA3/ARSA/VAMP8/CYBA/MNDA/FABP5/SERPINA3	65	DownRegulated
GO:0002446	neutrophil mediated immunity	65/361	415/12266	1.29531e-29	5.1696e-26	5.33951e-27	IDH1/CSTB/CTSH/CD300A/FTH1/TCIRG1/SIGLEC9/MCEMP1/FGR/SLC2A5/S100A11/GPI/ALDOA/PLAC8/PRKCD/PRAM1/FCN1/ACPP/HK3/DOK3/CD33/PPBP/QPCT/STK10/ADAM8/TMC6/FPR1/IMPDH1/LRMP/CD53/SYK/GLA/COTL1/SLC11A1/FCER1G/GCA/GAA/OSCAR/STXBP2/CEACAM1/GLB1/ATP6V0C/ANXA2/MIF/PYGL/S100A9/TYROBP/TNFRSF1B/S100P/PTPN6/FCGR2A/CTSC/ALOX5/SELL/PTPRC/JAGN1/LILRB3/PLAUR/LILRA3/ARSA/VAMP8/CYBA/MNDA/FABP5/SERPINA3	65	DownRegulated
GO:0043312	neutrophil degranulation	64/361	402/12266	1.41641e-29	5.65291e-26	5.33951e-27	IDH1/CSTB/CTSH/CD300A/FTH1/TCIRG1/SIGLEC9/MCEMP1/FGR/SLC2A5/S100A11/GPI/ALDOA/PLAC8/PRKCD/PRAM1/FCN1/ACPP/HK3/DOK3/CD33/PPBP/QPCT/STK10/ADAM8/TMC6/FPR1/IMPDH1/LRMP/CD53/SYK/GLA/COTL1/SLC11A1/FCER1G/GCA/GAA/OSCAR/STXBP2/CEACAM1/GLB1/ATP6V0C/ANXA2/MIF/PYGL/S100A9/TYROBP/TNFRSF1B/S100P/PTPN6/FCGR2A/CTSC/ALOX5/SELL/PTPRC/LILRB3/PLAUR/LILRA3/ARSA/VAMP8/CYBA/MNDA/FABP5/SERPINA3	64	DownRegulated
GO:0009617	response to bacterium	50/361	481/12266	4.09719e-15	1.63519e-11	1.37292e-12	HIST2H2BE/GPX1/SCARB1/IL1RN/C15orf48/FGR/CD79B/LGALS9/H2BFS/PLAC8/PRKCD/KMO/PPBP/LY86/RNASE6/IRAK1/CCL20/ICAM1/CD40/SYK/HCK/HIST1H2BK/TNFAIP3/LBP/SLC11A1/P2RX7/FCER1G/TNIP2/IL1B/HAVCR2/MIF/MYD88/CASP1/LILRA2/PYGL/HLA-E/S100A9/TNFRSF1B/HAMP/PPARD/GJB6/LILRB1/LYN/ZC3H12A/FCGR2B/BANK1/MAPKAPK2/CCL3/CYBA/PTGS2	50	DownRegulated
GO:0002764	immune response-regulating signaling pathway	45/361	401/12266	6.744e-15	2.69153e-11	2.03385e-12	CD300LF/CTSH/CD300A/FGR/CD79B/CLEC10A/PRKCD/PRAM1/FCN1/IKBKE/SPG21/TLR10/IRAK1/FPR1/GRB2/PTPN2/RELB/CD40/SYK/HCK/TNFAIP3/LBP/CD19/FCER1G/BIRC3/TNIP2/CEACAM1/HAVCR2/MYD88/LILRA2/CYFIP2/S100A9/PTPN6/FCGR2A/PTPRC/LILRB1/LYN/ZC3H12A/FCGR2B/MAPKAPK2/MICB/LAT2/CYBA/MNDA/HLA-DQB1	45	DownRegulated
GO:0002757	immune response-activating signal transduction	42/361	373/12266	5.16511e-14	2.0614e-10	1.40417e-11	CD300LF/CD300A/FGR/CD79B/CLEC10A/PRKCD/PRAM1/FCN1/IKBKE/SPG21/TLR10/IRAK1/FPR1/GRB2/PTPN2/RELB/SYK/HCK/TNFAIP3/LBP/CD19/FCER1G/BIRC3/TNIP2/CEACAM1/HAVCR2/MYD88/LILRA2/CYFIP2/S100A9/PTPN6/FCGR2A/PTPRC/LYN/ZC3H12A/FCGR2B/MAPKAPK2/MICB/LAT2/CYBA/MNDA/HLA-DQB1	42	DownRegulated
GO:0002250	adaptive immune response	39/361	325/12266	5.58727e-14	2.22988e-10	1.40417e-11	CTSH/IL18RAP/CD84/CD79B/CLEC10A/PRKCD/CTSL/HLA-C/ICAM1/TNFSF13B/BATF/RELB/CD40/SYK/TNFAIP3/PIK3CG/SLC11A1/P2RX7/FCER1G/CCL19/IL1B/CEACAM1/HAVCR2/CD48/HLA-E/PTPN6/SEMA4A/CTSC/PTPRC/LILRB1/LYN/LILRB3/ZC3H12A/FCGR2B/MICB/LILRA3/LAT2/HLA-DQB1/TNFRSF17	39	DownRegulated
GO:0045088	regulation of innate immune response	37/361	304/12266	1.66162e-13	6.63151e-10	3.85468e-11	CD300LF/CD300A/IL18RAP/CNOT7/FGR/LGALS9/CLEC10A/PRKCD/FCN1/IKBKE/TLR10/ADAM8/IRAK1/PTPN2/RELB/SYK/HCK/TNFAIP3/LBP/FCER1G/BIRC3/TNIP2/CEACAM1/IFNAR2/HAVCR2/MYD88/LILRA2/HLA-E/S100A9/PTPN1/PTPN6/LILRB1/LYN/FCGR2B/MAPKAPK2/MICB/CYBA	37	DownRegulated
GO:0071216	cellular response to biotic stimulus	27/361	182/12266	3.46577e-12	1.38319e-08	7.29672e-10	SCARB1/IL1RN/KMO/PPBP/LY86/IRAK1/ICAM1/CD40/SYK/HCK/TNFAIP3/LBP/GSK3B/TNIP2/IL1B/HAVCR2/MIF/CASP1/LILRA2/TNFRSF1B/HAMP/PPARD/LILRB1/LYN/ZC3H12A/FCGR2B/CCL3	27	DownRegulated
GO:0002253	activation of immune response	43/361	441/12266	3.62926e-12	1.44844e-08	7.29672e-10	CD300LF/CD300A/FGR/CD79B/CLEC10A/PRKCD/PRAM1/FCN1/IKBKE/SPG21/TLR10/IRAK1/FPR1/GRB2/PTPN2/RELB/SYK/HCK/TNFAIP3/LBP/CD19/FCER1G/CFB/BIRC3/TNIP2/CEACAM1/HAVCR2/MYD88/LILRA2/CYFIP2/S100A9/PTPN6/FCGR2A/PTPRC/LYN/ZC3H12A/FCGR2B/MAPKAPK2/MICB/LAT2/CYBA/MNDA/HLA-DQB1	43	DownRegulated
GO:0050865	regulation of cell activation	42/361	428/12266	5.3664e-12	2.14173e-08	1.0115e-09	CD300LF/CD300A/RPS6KA1/ID2/FGR/CD84/LGALS9/PLEK/PRKCD/PRAM1/ADAM8/GRB2/TNFSF13B/PTPN2/CD40/LST1/SYK/TNFAIP3/LBP/FCER1G/CCL19/TNIP2/IL1B/STXBP2/CEACAM1/CORO1A/HAVCR2/MIF/MAP3K8/HLA-E/PTPN6/SERPINE2/PTPRC/LILRB1/LYN/RAC2/ZC3H12A/AIF1/FCGR2B/BANK1/VAMP8/MNDA	42	DownRegulated
GO:0006909	phagocytosis	28/361	200/12266	5.76026e-12	2.29892e-08	1.02187e-09	CD300LF/SCARB1/DNM2/TGM2/CD300A/RAB20/FGR/PRKCD/FCN1/GRB2/SYK/HCK/LBP/SLC11A1/P2RX7/FCER1G/IL1B/CORO1A/MYO7A/MSR1/CYFIP2/ARHGAP25/FCGR2A/PTPRC/LYN/AIF1/FCGR2B/CYBA	28	DownRegulated
GO:0071219	cellular response to molecule of bacterial origin	25/361	163/12266	1.06138e-11	4.23598e-08	1.77828e-09	SCARB1/IL1RN/KMO/PPBP/LY86/IRAK1/ICAM1/CD40/HCK/TNFAIP3/LBP/TNIP2/IL1B/HAVCR2/MIF/CASP1/LILRA2/TNFRSF1B/HAMP/PPARD/LILRB1/LYN/ZC3H12A/FCGR2B/CCL3	25	DownRegulated
GO:0043300	regulation of leukocyte degranulation	13/361	37/12266	1.88657e-11	7.52931e-08	2.99448e-09	CD300A/FGR/CD84/LGALS9/PRAM1/SYK/FCER1G/STXBP2/CEACAM1/LYN/RAC2/FCGR2B/VAMP8	13	DownRegulated
GO:0071222	cellular response to lipopolysaccharide	24/361	156/12266	2.60173e-11	1.03835e-07	3.92314e-09	SCARB1/IL1RN/KMO/PPBP/LY86/IRAK1/ICAM1/CD40/HCK/TNFAIP3/LBP/TNIP2/IL1B/HAVCR2/MIF/CASP1/LILRA2/TNFRSF1B/HAMP/PPARD/LILRB1/LYN/ZC3H12A/CCL3	24	DownRegulated
GO:0031349	positive regulation of defense response	36/361	350/12266	5.21058e-11	2.07954e-07	7.48286e-09	CD300LF/DDT/TGM2/CD300A/IL18RAP/CLEC10A/PRKCD/FCN1/IKBKE/TLR10/ADAM8/IRAK1/MAPK13/RELB/SYK/HCK/TNFAIP3/LBP/PIK3CG/FCER1G/BIRC3/TNIP2/IL1B/HAVCR2/MYD88/LILRA2/HLA-E/S100A9/GPSM3/LYN/MAPKAPK2/MICB/CCL3/VAMP8/CYBA/PTGS2	36	DownRegulated
GO:0002694	regulation of leukocyte activation	38/361	397/12266	1.24374e-10	4.96375e-07	1.68309e-08	CD300LF/CD300A/ID2/FGR/CD84/LGALS9/PRAM1/ADAM8/GRB2/TNFSF13B/PTPN2/CD40/LST1/SYK/TNFAIP3/LBP/FCER1G/CCL19/TNIP2/IL1B/STXBP2/CEACAM1/CORO1A/HAVCR2/MIF/MAP3K8/HLA-E/PTPN6/PTPRC/LILRB1/LYN/RAC2/ZC3H12A/AIF1/FCGR2B/BANK1/VAMP8/MNDA	38	DownRegulated
GO:0002703	regulation of leukocyte mediated immunity	24/361	168/12266	1.28361e-10	5.12289e-07	1.68309e-08	CD300A/IL18RAP/FGR/CD84/LGALS9/PRAM1/HLA-C/CD40/SYK/P2RX7/FCER1G/IL1B/STXBP2/CEACAM1/HAVCR2/HLA-E/PTPN6/PTPRC/LILRB1/LYN/RAC2/FCGR2B/MICB/VAMP8	24	DownRegulated
GO:0002768	immune response-regulating cell surface receptor signaling pathway	31/361	277/12266	1.48648e-10	5.93254e-07	1.86788e-08	CD300A/FGR/CD79B/CLEC10A/PRKCD/PRAM1/FCN1/SPG21/FPR1/GRB2/PTPN2/RELB/CD40/SYK/HCK/CD19/FCER1G/CEACAM1/LILRA2/CYFIP2/PTPN6/FCGR2A/PTPRC/LILRB1/LYN/ZC3H12A/FCGR2B/MICB/LAT2/MNDA/HLA-DQB1	31	DownRegulated
GO:0002237	response to molecule of bacterial origin	31/361	278/12266	1.62883e-10	6.50065e-07	1.96488e-08	SCARB1/IL1RN/LGALS9/KMO/PPBP/LY86/IRAK1/ICAM1/CD40/HCK/TNFAIP3/LBP/SLC11A1/P2RX7/TNIP2/IL1B/HAVCR2/MIF/CASP1/LILRA2/TNFRSF1B/HAMP/PPARD/GJB6/LILRB1/LYN/ZC3H12A/FCGR2B/MAPKAPK2/CCL3/PTGS2	31	DownRegulated
GO:0002460	adaptive immune response based on somatic recombination of immune receptors built from immunoglobulin superfamily domains	27/361	216/12266	1.98029e-10	7.90335e-07	2.29698e-08	CTSH/IL18RAP/PRKCD/HLA-C/ICAM1/TNFSF13B/BATF/RELB/CD40/TNFAIP3/SLC11A1/P2RX7/FCER1G/CCL19/IL1B/CEACAM1/HAVCR2/HLA-E/PTPN6/SEMA4A/CTSC/PTPRC/LILRB1/ZC3H12A/FCGR2B/MICB/HLA-DQB1	27	DownRegulated
GO:0002429	immune response-activating cell surface receptor signaling pathway	29/361	248/12266	2.09104e-10	8.34533e-07	2.3356e-08	CD300A/FGR/CD79B/CLEC10A/PRKCD/PRAM1/FCN1/SPG21/FPR1/GRB2/PTPN2/RELB/SYK/HCK/CD19/FCER1G/CEACAM1/LILRA2/CYFIP2/PTPN6/FCGR2A/PTPRC/LYN/ZC3H12A/FCGR2B/MICB/LAT2/MNDA/HLA-DQB1	29	DownRegulated
GO:0050900	leukocyte migration	35/361	351/12266	2.31384e-10	9.23454e-07	2.49216e-08	DDT/IL1RN/CD300A/CD84/LGALS9/PPBP/STK10/ADAM8/CCL20/GRB2/ICAM1/SYK/HCK/P2RX4/LBP/PIK3CG/FCER1G/CCL19/IL1B/CEACAM1/CORO1A/MIF/CD48/S100A9/CCL23/PTPN6/SELL/JAGN1/GPSM3/LYN/RAC2/AIF1/CCL3/CCL7/CCR1	35	DownRegulated
GO:0070555	response to interleukin-1	21/361	132/12266	2.46961e-10	9.85621e-07	2.56821e-08	IL1RN/LGALS9/KMO/IRAK1/IL1R2/CCL20/ICAM1/MAPK13/CD40/CCL19/TNIP2/SQSTM1/IL1B/MYD88/MAP3K8/MTHFR/CCL23/ZC3H12A/CCL3/CCL7/CYBA	21	DownRegulated
GO:0097529	myeloid leukocyte migration	23/361	160/12266	2.77484e-10	1.10744e-06	2.78944e-08	DDT/IL1RN/CD300A/PPBP/ADAM8/CCL20/SYK/P2RX4/LBP/PIK3CG/FCER1G/CCL19/IL1B/MIF/S100A9/CCL23/JAGN1/LYN/RAC2/AIF1/CCL3/CCL7/CCR1	23	DownRegulated
GO:0032496	response to lipopolysaccharide	30/361	268/12266	2.96535e-10	1.18347e-06	2.81942e-08	SCARB1/IL1RN/LGALS9/KMO/PPBP/LY86/IRAK1/ICAM1/CD40/HCK/TNFAIP3/LBP/SLC11A1/P2RX7/TNIP2/IL1B/HAVCR2/MIF/CASP1/LILRA2/TNFRSF1B/HAMP/PPARD/GJB6/LILRB1/LYN/ZC3H12A/MAPKAPK2/CCL3/PTGS2	30	DownRegulated
GO:0002697	regulation of immune effector process	33/361	319/12266	2.99164e-10	1.19396e-06	2.81942e-08	CD300A/IL18RAP/FGR/CD84/GPI/LGALS9/PRAM1/HLA-C/CD40/SYK/TNFAIP3/LBP/CD19/P2RX7/FCER1G/CCL19/CFB/BIRC3/IL1B/STXBP2/CEACAM1/HAVCR2/MIF/HLA-E/PTPN6/PTPRC/LILRB1/LYN/RAC2/ZC3H12A/FCGR2B/MICB/VAMP8	33	DownRegulated
GO:0050727	regulation of inflammatory response	31/361	290/12266	4.71636e-10	1.8823e-06	4.31017e-08	GPX1/DDT/TGM2/PRKCD/TLR10/ADAM8/IL1R2/MAPK13/PTPN2/HCK/TNFAIP3/LBP/CD19/PIK3CG/PSMA6/FCER1G/CFB/BIRC3/IL1B/MYD88/S100A9/TNFRSF1B/PPARD/PTPRC/GPSM3/LYN/ZC3H12A/FCGR2B/CCL3/VAMP8/PTGS2	31	DownRegulated
GO:0001909	leukocyte mediated cytotoxicity	17/361	91/12266	1.01202e-09	4.03897e-06	8.97659e-08	CTSH/IL18RAP/LGALS9/HLA-C/ICAM1/P2RX7/STXBP2/CEACAM1/CORO1A/HAVCR2/HLA-E/PTPN6/CTSC/PTPRC/LILRB1/FCGR2B/MICB	17	DownRegulated
GO:0030595	leukocyte chemotaxis	23/361	171/12266	1.06543e-09	4.25212e-06	9.1803e-08	DDT/IL1RN/LGALS9/PPBP/ADAM8/CCL20/SYK/LBP/PIK3CG/FCER1G/CCL19/IL1B/CORO1A/MIF/S100A9/CCL23/GPSM3/LYN/RAC2/AIF1/CCL3/CCL7/CCR1	23	DownRegulated
GO:0043303	mast cell degranulation	12/361	41/12266	1.28878e-09	5.14352e-06	1.07964e-07	CD300A/FGR/CD84/LGALS9/SYK/PIK3CG/FCER1G/STXBP2/LYN/RAC2/LAT2/VAMP8	12	DownRegulated
GO:0043304	regulation of mast cell degranulation	10/361	26/12266	1.50369e-09	6.00121e-06	1.22562e-07	CD300A/FGR/CD84/LGALS9/SYK/FCER1G/STXBP2/LYN/RAC2/VAMP8	10	DownRegulated
GO:0002279	mast cell activation involved in immune response	12/361	42/12266	1.75699e-09	7.01214e-06	1.3944e-07	CD300A/FGR/CD84/LGALS9/SYK/PIK3CG/FCER1G/STXBP2/LYN/RAC2/LAT2/VAMP8	12	DownRegulated
GO:0002699	positive regulation of immune effector process	23/361	176/12266	1.8923e-09	7.55218e-06	1.44942e-07	CD300A/IL18RAP/FGR/CD84/GPI/LGALS9/HLA-C/CD40/SYK/LBP/P2RX7/FCER1G/CCL19/IL1B/STXBP2/MIF/HLA-E/PTPRC/LILRB1/LYN/RAC2/MICB/VAMP8	23	DownRegulated
GO:0033003	regulation of mast cell activation	11/361	34/12266	1.92244e-09	7.67244e-06	1.44942e-07	CD300LF/CD300A/FGR/CD84/LGALS9/SYK/FCER1G/STXBP2/LYN/RAC2/VAMP8	11	DownRegulated
GO:0009306	protein secretion	38/361	439/12266	2.22123e-09	8.86493e-06	1.61858e-07	LRP5L/FGR/GPI/LGALS9/PLEK/FCN1/RFX3/RHBDF2/GLUL/TLR10/IDH2/ADAM8/IL1R2/TNFSF13B/CD40/SYK/TNFAIP3/P2RX7/CCL19/IL1B/M6PR/HAVCR2/STEAP3/MIF/CASP1/HLA-E/PPARD/TM7SF3/JAGN1/LILRB1/CANX/LYN/ZC3H12A/FCGR2B/BANK1/DNM1L/CCL3/PCSK5	38	DownRegulated
GO:0045576	mast cell activation	13/361	52/12266	2.25416e-09	8.99633e-06	1.61858e-07	CD300LF/CD300A/FGR/CD84/LGALS9/SYK/PIK3CG/FCER1G/STXBP2/LYN/RAC2/LAT2/VAMP8	13	DownRegulated
GO:0033006	regulation of mast cell activation involved in immune response	10/361	27/12266	2.32618e-09	9.2838e-06	1.62662e-07	CD300A/FGR/CD84/LGALS9/SYK/FCER1G/STXBP2/LYN/RAC2/VAMP8	10	DownRegulated
GO:0002448	mast cell mediated immunity	12/361	43/12266	2.37322e-09	9.47153e-06	1.62662e-07	CD300A/FGR/CD84/LGALS9/SYK/PIK3CG/FCER1G/STXBP2/LYN/RAC2/LAT2/VAMP8	12	DownRegulated
GO:0098542	defense response to other organism	34/361	366/12266	2.72694e-09	1.08832e-05	1.82753e-07	HIST2H2BE/EXOSC5/CNOT7/FGR/H2BFS/PLAC8/PRKCD/PPBP/RNASE6/CCL20/BATF/CD40/SYK/COTL1/HIST1H2BK/TNFAIP3/LBP/SLC11A1/P2RX7/FCER1G/BIRC3/IFNAR2/HAVCR2/MYD88/HLA-E/S100A9/HAMP/PTPRC/JAGN1/LILRB1/ZC3H12A/OAS1/MICB/CYBA	34	DownRegulated
GO:0071347	cellular response to interleukin-1	18/361	110/12266	3.03735e-09	1.21221e-05	1.99131e-07	IL1RN/KMO/IRAK1/IL1R2/CCL20/ICAM1/MAPK13/CD40/CCL19/TNIP2/SQSTM1/IL1B/MYD88/MAP3K8/CCL23/ZC3H12A/CCL3/CCL7	18	DownRegulated
GO:0060326	cell chemotaxis	26/361	228/12266	3.20164e-09	1.27777e-05	2.05435e-07	DDT/IL1RN/LGALS9/PRKCD/PPBP/ADAM8/CCL20/SYK/P2RX4/LBP/PIK3CG/FCER1G/CCL19/IL1B/CORO1A/MIF/S100A9/CCL23/RAB13/GPSM3/LYN/RAC2/AIF1/CCL3/CCL7/CCR1	26	DownRegulated
GO:0002790	peptide secretion	39/361	467/12266	3.7299e-09	1.4886e-05	2.34346e-07	LRP5L/FGR/GPI/LGALS9/PLEK/FCN1/RFX3/RHBDF2/GLUL/TLR10/IDH2/ADAM8/IL1R2/TNFSF13B/CD40/SYK/TNFAIP3/P2RX7/CCL19/IL1B/M6PR/HAVCR2/STEAP3/MIF/CASP1/HLA-E/PPARD/TM7SF3/JAGN1/LILRB1/CANX/LYN/ZC3H12A/FCGR2B/BANK1/DNM1L/CCL3/KALRN/PCSK5	39	DownRegulated
GO:0002886	regulation of myeloid leukocyte mediated immunity	12/361	45/12266	4.21958e-09	1.68403e-05	2.59701e-07	CD300A/FGR/CD84/LGALS9/PRAM1/SYK/FCER1G/STXBP2/LYN/RAC2/FCGR2B/VAMP8	12	DownRegulated
GO:0032635	interleukin-6 production	17/361	103/12266	7.33377e-09	2.92691e-05	4.36223e-07	IL1RN/IL18RAP/LGALS9/MAPK13/TNFAIP3/LBP/P2RX7/FCER1G/IL1B/HAVCR2/MYD88/LILRA2/PTPN6/ZC3H12A/BANK1/MAPKAPK2/CYBA	17	DownRegulated
GO:0045089	positive regulation of innate immune response	27/361	254/12266	7.37697e-09	2.94415e-05	4.36223e-07	CD300LF/CD300A/IL18RAP/CLEC10A/PRKCD/FCN1/IKBKE/TLR10/ADAM8/IRAK1/RELB/SYK/HCK/TNFAIP3/LBP/FCER1G/BIRC3/TNIP2/HAVCR2/MYD88/LILRA2/HLA-E/S100A9/LYN/MAPKAPK2/MICB/CYBA	27	DownRegulated
GO:0034341	response to interferon-gamma	22/361	174/12266	8.0023e-09	3.19372e-05	4.64101e-07	RAB20/LGALS9/PRKCD/HLA-C/CCL20/ICAM1/PTPN2/CD40/HCK/SLC11A1/CCL19/STXBP2/CASP1/HLA-E/CCL23/IFI30/AIF1/SYNCRIP/OAS1/CCL3/CCL7/HLA-DQB1	22	DownRegulated
GO:0002758	innate immune response-activating signal transduction	23/361	190/12266	8.4744e-09	3.38213e-05	4.82208e-07	CD300LF/CD300A/CLEC10A/PRKCD/FCN1/IKBKE/TLR10/IRAK1/RELB/SYK/HCK/TNFAIP3/LBP/FCER1G/BIRC3/TNIP2/HAVCR2/MYD88/LILRA2/S100A9/LYN/MAPKAPK2/CYBA	23	DownRegulated
GO:1990266	neutrophil migration	16/361	92/12266	9.36522e-09	3.73766e-05	5.23029e-07	IL1RN/PPBP/ADAM8/CCL20/SYK/LBP/PIK3CG/FCER1G/CCL19/IL1B/S100A9/CCL23/JAGN1/RAC2/CCL3/CCL7	16	DownRegulated
GO:0070661	leukocyte proliferation	26/361	241/12266	1.03687e-08	4.13815e-05	5.68543e-07	CD300A/LGALS9/PRKCD/IMPDH1/TNFSF13B/CD40/LST1/SYK/TNFAIP3/PIK3CG/SLC11A1/P2RX7/CCL19/IL1B/CORO1A/HAVCR2/MIF/HLA-E/PTPN6/PTPRC/LILRB1/LYN/RAC2/AIF1/FCGR2B/MNDA	26	DownRegulated
GO:0032103	positive regulation of response to external stimulus	26/361	242/12266	1.13085e-08	4.51324e-05	5.9989e-07	DDT/TGM2/LGALS9/TLR10/LY86/ADAM8/MAPK13/P2RX4/LBP/PIK3CG/FCER1G/CCL19/IL1B/HAVCR2/MIF/MYD88/S100A9/GPSM3/RAC2/AIF1/CCL3/CCL7/VAMP8/CYBA/PTGS2/CCR1	26	DownRegulated
GO:0001906	cell killing	19/361	133/12266	1.13382e-08	4.52509e-05	5.9989e-07	CTSH/IL18RAP/LGALS9/HLA-C/ICAM1/HIST1H2BK/P2RX7/STXBP2/CEACAM1/CORO1A/HAVCR2/HLA-E/HAMP/PTPN6/CTSC/PTPRC/LILRB1/FCGR2B/MICB	19	DownRegulated
GO:0046651	lymphocyte proliferation	25/361	226/12266	1.20902e-08	4.82518e-05	6.28644e-07	CD300A/LGALS9/PRKCD/IMPDH1/TNFSF13B/CD40/LST1/SYK/PIK3CG/SLC11A1/P2RX7/CCL19/IL1B/CORO1A/HAVCR2/MIF/HLA-E/PTPN6/PTPRC/LILRB1/LYN/RAC2/AIF1/FCGR2B/MNDA	25	DownRegulated
GO:0007159	leukocyte cell-cell adhesion	27/361	262/12266	1.43807e-08	5.73935e-05	7.26823e-07	CD300A/LGALS9/STK10/ADAM8/GRB2/ICAM1/TNFSF13B/PTPN2/SYK/CCL19/IL1B/CEACAM1/CORO1A/HAVCR2/MAP3K8/HLA-E/S100A9/PTPN6/SELL/PTPRC/LILRB1/LYN/RAC2/ZC3H12A/AIF1/FCGR2B/SEMA4D	27	DownRegulated
GO:0032943	mononuclear cell proliferation	25/361	228/12266	1.44603e-08	5.77113e-05	7.26823e-07	CD300A/LGALS9/PRKCD/IMPDH1/TNFSF13B/CD40/LST1/SYK/PIK3CG/SLC11A1/P2RX7/CCL19/IL1B/CORO1A/HAVCR2/MIF/HLA-E/PTPN6/PTPRC/LILRB1/LYN/RAC2/AIF1/FCGR2B/MNDA	25	DownRegulated
GO:0097530	granulocyte migration	17/361	109/12266	1.77296e-08	7.07587e-05	8.76535e-07	IL1RN/CD300A/PPBP/ADAM8/CCL20/SYK/LBP/PIK3CG/FCER1G/CCL19/IL1B/S100A9/CCL23/JAGN1/RAC2/CCL3/CCL7	17	DownRegulated
GO:0050708	regulation of protein secretion	32/361	357/12266	1.93977e-08	7.74163e-05	9.4354e-07	LRP5L/FGR/GPI/LGALS9/FCN1/RFX3/RHBDF2/GLUL/TLR10/IDH2/ADAM8/IL1R2/CD40/SYK/TNFAIP3/P2RX7/CCL19/IL1B/HAVCR2/MIF/CASP1/HLA-E/PPARD/TM7SF3/JAGN1/LILRB1/LYN/ZC3H12A/FCGR2B/BANK1/DNM1L/CCL3	32	DownRegulated
GO:0050866	negative regulation of cell activation	20/361	153/12266	2.19051e-08	8.74232e-05	1.03462e-06	CD300LF/CD300A/ID2/CD84/LGALS9/PRKCD/PTPN2/LST1/TNFAIP3/CEACAM1/HAVCR2/PTPN6/SERPINE2/PTPRC/LILRB1/LYN/ZC3H12A/FCGR2B/BANK1/MNDA	20	DownRegulated
GO:0042110	T cell activation	33/361	378/12266	2.19563e-08	8.76276e-05	1.03462e-06	CD300A/LGALS9/LCP1/ADAM8/GRB2/ICAM1/TNFSF13B/PTPN2/BATF/RELB/SYK/PIK3CG/SLC11A1/P2RX7/FCER1G/CCL19/IL1B/CEACAM1/CORO1A/HAVCR2/MAP3K8/HLA-E/PTPN6/SEMA4A/PTPRC/LILRB1/LYN/RAC2/ZC3H12A/AIF1/FCGR2B/MICB/HSH2D	33	DownRegulated
GO:0002791	regulation of peptide secretion	33/361	380/12266	2.49624e-08	9.9625e-05	1.15818e-06	LRP5L/FGR/GPI/LGALS9/FCN1/RFX3/RHBDF2/GLUL/TLR10/IDH2/ADAM8/IL1R2/CD40/SYK/TNFAIP3/P2RX7/CCL19/IL1B/HAVCR2/MIF/CASP1/HLA-E/PPARD/TM7SF3/JAGN1/LILRB1/LYN/ZC3H12A/FCGR2B/BANK1/DNM1L/CCL3/KALRN	33	DownRegulated
GO:1903555	regulation of tumor necrosis factor superfamily cytokine production	17/361	112/12266	2.69363e-08	0.000107503	1.23082e-06	DDT/LGALS9/ADAM8/TNFAIP3/LBP/FCER1G/CCL19/HAVCR2/MIF/HLA-E/PTPN6/PTPRC/LILRB1/ZC3H12A/MAPKAPK2/CCL3/CYBA	17	DownRegulated
GO:0071346	cellular response to interferon-gamma	20/361	156/12266	3.0585e-08	0.000122065	1.37668e-06	RAB20/LGALS9/PRKCD/HLA-C/CCL20/ICAM1/PTPN2/HCK/CCL19/STXBP2/CASP1/HLA-E/CCL23/IFI30/AIF1/SYNCRIP/OAS1/CCL3/CCL7/HLA-DQB1	20	DownRegulated
GO:1905954	positive regulation of lipid localization	13/361	64/12266	3.38744e-08	0.000135193	1.50232e-06	SCARB1/SPP1/PRKCD/IKBKE/P2RX4/P2RX7/IL1B/ANXA2/MIF/MSR1/ABCG1/ZC3H12A/ABCA12	13	DownRegulated
GO:0002218	activation of innate immune response	23/361	205/12266	3.61127e-08	0.000144126	1.57838e-06	CD300LF/CD300A/CLEC10A/PRKCD/FCN1/IKBKE/TLR10/IRAK1/RELB/SYK/HCK/TNFAIP3/LBP/FCER1G/BIRC3/TNIP2/HAVCR2/MYD88/LILRA2/S100A9/LYN/MAPKAPK2/CYBA	23	DownRegulated
GO:0071706	tumor necrosis factor superfamily cytokine production	17/361	116/12266	4.60222e-08	0.000183675	1.98276e-06	DDT/LGALS9/ADAM8/TNFAIP3/LBP/FCER1G/CCL19/HAVCR2/MIF/HLA-E/PTPN6/PTPRC/LILRB1/ZC3H12A/MAPKAPK2/CCL3/CYBA	17	DownRegulated
GO:0002449	lymphocyte mediated immunity	23/361	208/12266	4.74307e-08	0.000189296	2.01466e-06	CTSH/IL18RAP/LGALS9/PRKCD/HLA-C/ICAM1/BATF/CD40/SLC11A1/P2RX7/FCER1G/IL1B/CEACAM1/CORO1A/HAVCR2/HLA-E/PTPN6/CTSC/PTPRC/LILRB1/FCGR2B/MICB/HLA-DQB1	23	DownRegulated
GO:0050764	regulation of phagocytosis	13/361	66/12266	4.99951e-08	0.00019953	2.09409e-06	CD300LF/SCARB1/DNM2/CD300A/FGR/SYK/HCK/SLC11A1/FCER1G/IL1B/PTPRC/FCGR2B/CYBA	13	DownRegulated
GO:0002819	regulation of adaptive immune response	18/361	131/12266	5.13804e-08	0.000205059	2.12263e-06	HLA-C/TNFSF13B/CD40/TNFAIP3/SLC11A1/P2RX7/FCER1G/CCL19/IL1B/CEACAM1/HAVCR2/CD48/HLA-E/PTPN6/PTPRC/LILRB1/ZC3H12A/FCGR2B	18	DownRegulated
GO:0051249	regulation of lymphocyte activation	30/361	334/12266	5.25258e-08	0.000209631	2.14063e-06	CD300A/ID2/LGALS9/ADAM8/GRB2/TNFSF13B/PTPN2/CD40/LST1/SYK/TNFAIP3/CCL19/TNIP2/IL1B/CEACAM1/CORO1A/HAVCR2/MIF/MAP3K8/HLA-E/PTPN6/PTPRC/LILRB1/LYN/RAC2/ZC3H12A/AIF1/FCGR2B/BANK1/MNDA	30	DownRegulated
GO:1903557	positive regulation of tumor necrosis factor superfamily cytokine production	13/361	67/12266	6.04017e-08	0.000241063	2.42773e-06	DDT/LGALS9/ADAM8/LBP/FCER1G/CCL19/HAVCR2/MIF/HLA-E/PTPRC/MAPKAPK2/CCL3/CYBA	13	DownRegulated
GO:0032418	lysosome localization	12/361	56/12266	6.11805e-08	0.000244171	2.42773e-06	CD300A/FGR/CD84/LGALS9/SYK/PIK3CG/FCER1G/STXBP2/LYN/RAC2/LAT2/VAMP8	12	DownRegulated
GO:0002695	negative regulation of leukocyte activation	18/361	134/12266	7.333e-08	0.00029266	2.87205e-06	CD300LF/CD300A/ID2/CD84/LGALS9/PTPN2/LST1/TNFAIP3/CEACAM1/HAVCR2/PTPN6/PTPRC/LILRB1/LYN/ZC3H12A/FCGR2B/BANK1/MNDA	18	DownRegulated
GO:0002822	regulation of adaptive immune response based on somatic recombination of immune receptors built from immunoglobulin superfamily domains	17/361	120/12266	7.68078e-08	0.00030654	2.96969e-06	HLA-C/TNFSF13B/CD40/TNFAIP3/SLC11A1/P2RX7/FCER1G/CCL19/IL1B/CEACAM1/HAVCR2/HLA-E/PTPN6/PTPRC/LILRB1/ZC3H12A/FCGR2B	17	DownRegulated
GO:0002573	myeloid leukocyte differentiation	20/361	165/12266	7.92536e-08	0.000316301	3.02547e-06	ID2/ESRRA/PTPN2/BATF/RELB/FCER1G/CCL19/EVI2B/OSCAR/CEACAM1/ANXA2/TYROBP/JAGN1/LILRB1/LYN/LILRB3/SNX10/CCL3/CCR1/FAM20C	20	DownRegulated
GO:0030593	neutrophil chemotaxis	14/361	81/12266	8.67702e-08	0.0003463	3.27101e-06	IL1RN/PPBP/CCL20/SYK/LBP/PIK3CG/FCER1G/CCL19/IL1B/S100A9/CCL23/RAC2/CCL3/CCL7	14	DownRegulated
GO:0001911	negative regulation of leukocyte mediated cytotoxicity	7/361	15/12266	9.4776e-08	0.000378251	3.49387e-06	LGALS9/CEACAM1/HAVCR2/HLA-E/PTPRC/LILRB1/FCGR2B	7	DownRegulated
GO:0070663	regulation of leukocyte proliferation	21/361	183/12266	9.72438e-08	0.0003881	3.49387e-06	CD300A/LGALS9/TNFSF13B/CD40/LST1/SYK/TNFAIP3/CCL19/IL1B/CORO1A/HAVCR2/MIF/HLA-E/PTPN6/PTPRC/LILRB1/LYN/RAC2/AIF1/FCGR2B/MNDA	21	DownRegulated
GO:0032680	regulation of tumor necrosis factor production	16/361	108/12266	9.84748e-08	0.000393013	3.49387e-06	DDT/LGALS9/TNFAIP3/LBP/FCER1G/CCL19/HAVCR2/MIF/HLA-E/PTPN6/PTPRC/LILRB1/ZC3H12A/MAPKAPK2/CCL3/CYBA	16	DownRegulated
GO:0050777	negative regulation of immune response	16/361	108/12266	9.84748e-08	0.000393013	3.49387e-06	GPX1/CD300A/CNOT7/CD84/LGALS9/PTPN2/TNFAIP3/CEACAM1/HAVCR2/HLA-E/PTPN6/PTPRC/LILRB1/LYN/ZC3H12A/FCGR2B	16	DownRegulated
GO:1905952	regulation of lipid localization	16/361	108/12266	9.84748e-08	0.000393013	3.49387e-06	SCARB1/SPP1/PRKCD/IKBKE/PTPN2/SYK/P2RX4/P2RX7/IL1B/ANXA2/MIF/MSR1/ABCG1/PPARD/ZC3H12A/ABCA12	16	DownRegulated
GO:0032675	regulation of interleukin-6 production	15/361	95/12266	1.04656e-07	0.000417682	3.67e-06	IL1RN/LGALS9/MAPK13/TNFAIP3/LBP/P2RX7/FCER1G/IL1B/HAVCR2/MYD88/PTPN6/ZC3H12A/BANK1/MAPKAPK2/CYBA	15	DownRegulated
GO:0032640	tumor necrosis factor production	16/361	110/12266	1.28018e-07	0.000510919	4.43764e-06	DDT/LGALS9/TNFAIP3/LBP/FCER1G/CCL19/HAVCR2/MIF/HLA-E/PTPN6/PTPRC/LILRB1/ZC3H12A/MAPKAPK2/CCL3/CYBA	16	DownRegulated
GO:0031663	lipopolysaccharide-mediated signaling pathway	11/361	51/12266	2.04215e-07	0.000815021	6.99851e-06	SCARB1/LY86/IRAK1/HCK/TNFAIP3/LBP/IL1B/MIF/LILRA2/LYN/CCL3	11	DownRegulated
GO:0050670	regulation of lymphocyte proliferation	20/361	175/12266	2.11012e-07	0.00084215	7.15021e-06	CD300A/LGALS9/TNFSF13B/CD40/LST1/SYK/CCL19/IL1B/CORO1A/HAVCR2/MIF/HLA-E/PTPN6/PTPRC/LILRB1/LYN/RAC2/AIF1/FCGR2B/MNDA	20	DownRegulated
GO:0050867	positive regulation of cell activation	25/361	262/12266	2.2467e-07	0.000896657	7.5284e-06	RPS6KA1/FGR/LGALS9/PLEK/ADAM8/GRB2/TNFSF13B/CD40/SYK/LBP/FCER1G/CCL19/TNIP2/IL1B/CORO1A/HAVCR2/MIF/MAP3K8/HLA-E/PTPN6/PTPRC/LILRB1/LYN/AIF1/VAMP8	25	DownRegulated
GO:0032944	regulation of mononuclear cell proliferation	20/361	176/12266	2.3175e-07	0.000924915	7.68033e-06	CD300A/LGALS9/TNFSF13B/CD40/LST1/SYK/CCL19/IL1B/CORO1A/HAVCR2/MIF/HLA-E/PTPN6/PTPRC/LILRB1/LYN/RAC2/AIF1/FCGR2B/MNDA	20	DownRegulated
GO:0002224	toll-like receptor signaling pathway	16/361	115/12266	2.40279e-07	0.000958955	7.87643e-06	CD300LF/CD300A/IKBKE/TLR10/IRAK1/TNFAIP3/LBP/BIRC3/TNIP2/HAVCR2/MYD88/LILRA2/S100A9/LYN/MAPKAPK2/CYBA	16	DownRegulated
GO:0002286	T cell activation involved in immune response	14/361	88/12266	2.5396e-07	0.00101355	8.23538e-06	LGALS9/LCP1/ICAM1/BATF/RELB/SLC11A1/FCER1G/CCL19/CEACAM1/HAVCR2/SEMA4A/LILRB1/ZC3H12A/FCGR2B	14	DownRegulated
GO:0002704	negative regulation of leukocyte mediated immunity	10/361	42/12266	2.73558e-07	0.00109177	8.75041e-06	CD300A/CD84/LGALS9/CEACAM1/HAVCR2/HLA-E/PTPN6/PTPRC/LILRB1/FCGR2B	10	DownRegulated
GO:0002685	regulation of leukocyte migration	18/361	146/12266	2.75645e-07	0.0011001	8.75041e-06	DDT/CD300A/LGALS9/STK10/ADAM8/CCL20/ICAM1/P2RX4/LBP/CCL19/MIF/GPSM3/LYN/RAC2/AIF1/CCL3/CCL7/CCR1	18	DownRegulated
GO:0032760	positive regulation of tumor necrosis factor production	12/361	64/12266	2.91068e-07	0.00116165	9.14376e-06	DDT/LGALS9/LBP/FCER1G/CCL19/HAVCR2/MIF/HLA-E/PTPRC/MAPKAPK2/CCL3/CYBA	12	DownRegulated
GO:0050707	regulation of cytokine secretion	18/361	148/12266	3.38909e-07	0.00135259	1.05369e-05	FGR/LGALS9/FCN1/TLR10/IL1R2/SYK/TNFAIP3/P2RX7/CCL19/HAVCR2/MIF/CASP1/LILRB1/LYN/ZC3H12A/FCGR2B/BANK1/CCL3	18	DownRegulated
GO:0006826	iron ion transport	11/361	54/12266	3.79209e-07	0.00151342	1.16695e-05	DNM2/ATP6V1F/FTH1/TCIRG1/SLC11A1/STEAP4/ATP6V0D1/ATP6V0C/STEAP3/HAMP/ATP6V0B	11	DownRegulated
GO:0002683	negative regulation of immune system process	29/361	347/12266	4.10248e-07	0.0016373	1.24972e-05	GPX1/CD300LF/DDT/CD300A/ID2/CNOT7/CD84/LGALS9/TAPBPL/PTPN2/LST1/TNFAIP3/FCER1G/CEACAM1/HAVCR2/MIF/LILRA2/HLA-E/PTPN6/PTPRC/LILRB1/LYN/LILRB3/ZC3H12A/FCGR2B/BANK1/MICB/CCL3/MNDA	29	DownRegulated
GO:0031342	negative regulation of cell killing	7/361	18/12266	4.34177e-07	0.0017328	1.30939e-05	LGALS9/CEACAM1/HAVCR2/HLA-E/PTPRC/LILRB1/FCGR2B	7	DownRegulated
GO:0002456	T cell mediated immunity	14/361	92/12266	4.47144e-07	0.00178455	1.33514e-05	CTSH/IL18RAP/HLA-C/ICAM1/SLC11A1/P2RX7/IL1B/CEACAM1/HLA-E/CTSC/PTPRC/LILRB1/FCGR2B/MICB	14	DownRegulated
GO:0001910	regulation of leukocyte mediated cytotoxicity	12/361	67/12266	4.90878e-07	0.00195909	1.45136e-05	IL18RAP/LGALS9/HLA-C/ICAM1/P2RX7/CEACAM1/HAVCR2/HLA-E/PTPRC/LILRB1/FCGR2B/MICB	12	DownRegulated
GO:0050864	regulation of B cell activation	14/361	93/12266	5.12538e-07	0.00204554	1.50069e-05	CD300A/ID2/TNFSF13B/CD40/SYK/TNFAIP3/TNIP2/MIF/PTPN6/PTPRC/LYN/FCGR2B/BANK1/MNDA	14	DownRegulated
GO:0042742	defense response to bacterium	20/361	185/12266	5.2207e-07	0.00208358	1.5139e-05	HIST2H2BE/FGR/H2BFS/PLAC8/PRKCD/PPBP/RNASE6/CCL20/SYK/HIST1H2BK/LBP/SLC11A1/P2RX7/FCER1G/HAVCR2/MYD88/HLA-E/S100A9/HAMP/CYBA	20	DownRegulated
GO:0050729	positive regulation of inflammatory response	15/361	108/12266	5.8661e-07	0.00234116	1.68485e-05	DDT/TGM2/TLR10/ADAM8/MAPK13/LBP/PIK3CG/FCER1G/IL1B/MYD88/S100A9/GPSM3/CCL3/VAMP8/PTGS2	15	DownRegulated
GO:0071621	granulocyte chemotaxis	14/361	95/12266	6.69654e-07	0.00267259	1.90522e-05	IL1RN/PPBP/CCL20/SYK/LBP/PIK3CG/FCER1G/CCL19/IL1B/S100A9/CCL23/RAC2/CCL3/CCL7	14	DownRegulated
GO:0032102	negative regulation of response to external stimulus	24/361	260/12266	7.22907e-07	0.00288512	2.03751e-05	GPX1/DDT/SPP1/PRKCD/IL1R2/PTPN2/SEMA4B/TNFAIP3/CEACAM1/ANXA2/HAVCR2/MIF/LILRA2/TNFRSF1B/PPARD/SEMA4A/SERPINE2/PTPRC/ZC3H12A/AIF1/FCGR2B/MICB/PLAUR/SEMA4D	24	DownRegulated
GO:0001913	T cell mediated cytotoxicity	10/361	47/12266	8.44331e-07	0.00336972	2.35771e-05	CTSH/HLA-C/P2RX7/CEACAM1/HLA-E/CTSC/PTPRC/LILRB1/FCGR2B/MICB	10	DownRegulated
GO:0072524	pyridine-containing compound metabolic process	16/361	126/12266	8.52978e-07	0.00340423	2.36e-05	IDH1/FBP1/PGD/GPI/ALDOA/KMO/HK3/HK2/IDH2/ADPGK/TKT/P2RX7/AOX1/PDXP/ME2/PTGS2	16	DownRegulated
GO:0042113	B cell activation	20/361	194/12266	1.1156e-06	0.00445236	3.05856e-05	CD300A/ID2/CD79B/PRKCD/TNFSF13B/PTPN2/BATF/CD40/SYK/TNFAIP3/TNIP2/MIF/PTPN6/PTPRC/LYN/FCGR2B/BANK1/LAT2/MNDA/CMTM7	20	DownRegulated
GO:0002532	production of molecular mediator involved in inflammatory response	10/361	49/12266	1.27155e-06	0.00507474	3.4547e-05	IL1R2/SYK/LBP/FCER1G/MYD88/ALOX5/GPSM3/LYN/ZC3H12A/VAMP8	10	DownRegulated
GO:0051250	negative regulation of lymphocyte activation	15/361	115/12266	1.3318e-06	0.00531522	3.57004e-05	CD300A/ID2/LGALS9/PTPN2/LST1/TNFAIP3/CEACAM1/HAVCR2/PTPN6/LILRB1/LYN/ZC3H12A/FCGR2B/BANK1/MNDA	15	DownRegulated
GO:0002285	lymphocyte activation involved in immune response	17/361	146/12266	1.33767e-06	0.00533866	3.57004e-05	LGALS9/LCP1/ICAM1/BATF/RELB/CD40/SLC11A1/FCER1G/CCL19/CEACAM1/CORO1A/HAVCR2/SEMA4A/PTPRC/LILRB1/ZC3H12A/FCGR2B	17	DownRegulated
GO:1903037	regulation of leukocyte cell-cell adhesion	22/361	233/12266	1.44875e-06	0.00578196	3.83256e-05	CD300A/LGALS9/ADAM8/GRB2/ICAM1/TNFSF13B/PTPN2/SYK/CCL19/IL1B/CEACAM1/CORO1A/HAVCR2/MAP3K8/HLA-E/PTPN6/PTPRC/LILRB1/LYN/ZC3H12A/AIF1/FCGR2B	22	DownRegulated
GO:0002221	pattern recognition receptor signaling pathway	17/361	147/12266	1.47261e-06	0.0058772	3.86182e-05	CD300LF/CD300A/FCN1/IKBKE/TLR10/IRAK1/TNFAIP3/LBP/BIRC3/TNIP2/HAVCR2/MYD88/LILRA2/S100A9/LYN/MAPKAPK2/CYBA	17	DownRegulated
GO:0001819	positive regulation of cytokine production	28/361	351/12266	1.65534e-06	0.00660645	4.30357e-05	DDT/IL1RN/FGR/LGALS9/FCN1/ADAM8/IRAK1/MAPK13/CD40/SYK/LBP/SLC11A1/P2RX7/FCER1G/CCL19/BIRC3/IL1B/HAVCR2/MIF/MYD88/CASP1/HLA-E/PTPRC/GPSM3/MAPKAPK2/CCL3/CYBA/PTGS2	28	DownRegulated
GO:0002696	positive regulation of leukocyte activation	23/361	254/12266	1.72431e-06	0.00688171	4.44457e-05	FGR/LGALS9/ADAM8/GRB2/TNFSF13B/CD40/SYK/LBP/FCER1G/CCL19/TNIP2/IL1B/CORO1A/HAVCR2/MIF/MAP3K8/HLA-E/PTPN6/PTPRC/LILRB1/LYN/AIF1/VAMP8	23	DownRegulated
GO:1903531	negative regulation of secretion by cell	17/361	149/12266	1.78001e-06	0.00710401	4.54926e-05	CD300A/CD84/LGALS9/RHBDF2/IDH2/IL1R2/TNFAIP3/IL1B/CEACAM1/TNFRSF1B/JAGN1/LILRB1/ZC3H12A/FCGR2B/BANK1/KALRN/VAMP8	17	DownRegulated
GO:0005975	carbohydrate metabolic process	34/361	479/12266	1.81381e-06	0.00723891	4.59669e-05	IDH1/FBP1/GYS1/PGD/CNOT7/SLC2A5/GPI/MGAT1/PLEK/ALDOA/HK3/HK2/IDH2/CHI3L2/GSTO1/PTPN2/ADPGK/CTBS/SDS/GLA/TKT/GSK3B/P2RX7/PDK1/GAA/GLB1/PYGL/PPARD/GK/ALDH2/OAS1/GBGT1/ST8SIA4/FABP5	34	DownRegulated
GO:0022407	regulation of cell-cell adhesion	26/361	313/12266	1.86119e-06	0.007428	4.6434e-05	IL1RN/CD300A/LGALS9/PRKCD/ADAM8/GRB2/ICAM1/TNFSF13B/PTPN2/SYK/CCL19/IL1B/CEACAM1/CORO1A/HAVCR2/MAP3K8/HLA-E/PTPN6/SPINT2/SERPINE2/PTPRC/LILRB1/LYN/ZC3H12A/AIF1/FCGR2B	26	DownRegulated
GO:0050663	cytokine secretion	18/361	166/12266	1.86303e-06	0.00743536	4.6434e-05	FGR/LGALS9/FCN1/TLR10/IL1R2/SYK/TNFAIP3/P2RX7/CCL19/HAVCR2/MIF/CASP1/LILRB1/LYN/ZC3H12A/FCGR2B/BANK1/CCL3	18	DownRegulated
GO:0051235	maintenance of location	23/361	256/12266	1.97323e-06	0.00787516	4.87774e-05	SCARB1/FTH1/IKBKE/HK2/GSTO1/PTPN2/CD19/P2RX7/CCL19/GAA/IL1B/CORO1A/MSR1/ABCG1/S100A9/PPARD/TPCN2/PTPN6/PTPRC/LYN/ZC3H12A/CCL3/CYBA	23	DownRegulated
GO:0031348	negative regulation of defense response	17/361	152/12266	2.35041e-06	0.00938048	5.76287e-05	GPX1/CNOT7/LGALS9/PRKCD/IL1R2/PTPN2/TNFAIP3/CEACAM1/HAVCR2/HLA-E/TNFRSF1B/PPARD/PTPRC/LILRB1/ZC3H12A/FCGR2B/MICB	17	DownRegulated
GO:0030198	extracellular matrix organization	53/506	301/12266	1.07714e-19	4.19546e-16	3.69629e-16	ANTXR1/COL14A1/OLFML2A/COL6A1/SPARC/LAMB2/GPM6B/HAS1/SULF1/AEBP1/ABI3BP/CD47/ITGA11/TIMP2/COL6A2/JAM3/BGN/FBN1/ITGA10/COL6A3/SMOC2/COL3A1/PDGFRA/EFEMP2/ITGB1/COL5A2/NPNT/ITGAV/COL18A1/RECK/COL5A3/COL8A2/FSCN1/COL11A1/COL16A1/ITGB5/FLRT2/COMP/DPT/APBB2/PTK2/MMP2/ADAMTS5/LAMA2/ECM2/NID2/COL1A2/LAMA4/POSTN/FAP/ITGB4/SFRP2/PHLDB1	53	UpRegulated
GO:0043062	extracellular structure organization	53/506	350/12266	1.03064e-16	4.01433e-13	1.76836e-13	ANTXR1/COL14A1/OLFML2A/COL6A1/SPARC/LAMB2/GPM6B/HAS1/SULF1/AEBP1/ABI3BP/CD47/ITGA11/TIMP2/COL6A2/JAM3/BGN/FBN1/ITGA10/COL6A3/SMOC2/COL3A1/PDGFRA/EFEMP2/ITGB1/COL5A2/NPNT/ITGAV/COL18A1/RECK/COL5A3/COL8A2/FSCN1/COL11A1/COL16A1/ITGB5/FLRT2/COMP/DPT/APBB2/PTK2/MMP2/ADAMTS5/LAMA2/ECM2/NID2/COL1A2/LAMA4/POSTN/FAP/ITGB4/SFRP2/PHLDB1	53	UpRegulated
GO:0001501	skeletal system development	54/506	431/12266	1.84684e-13	7.19344e-10	2.11253e-10	NOV/COL21A1/COL14A1/SATB2/COL6A1/MEIS1/SPARC/PRRX1/SULF1/AEBP1/PTHLH/GNA11/KIAA1217/COL6A2/PDGFC/BBS2/FBN1/GLI3/COL6A3/LRRC17/KIT/PLS3/PLEKHA1/COL3A1/PDGFRA/SOX4/RAB23/NAB1/COL5A2/IRX5/THRA/COL11A1/COMP/MATN2/PKD1/BMPR1A/THBS3/TMEM119/DLX5/PLXNB1/MGP/MMP2/HOXD8/CDH11/RYK/FAT4/SCARA3/PCGF2/SMAD5/COL1A2/SFRP1/POSTN/NFIB/SFRP2	54	UpRegulated
GO:0031589	cell-substrate adhesion	39/506	276/12266	1.27998e-11	4.98551e-08	1.09809e-08	PTPRK/ANTXR1/GPM6B/MAP4K4/ABI3BP/EPHA3/ITGA11/EDIL3/JAM3/ITGA10/SMOC2/AXL/COL3A1/ITGB1/NPNT/ITGAV/COL5A3/COL16A1/ITGB5/MMRN1/PKD1/SGCE/CTTN/THY1/JAG1/THBS3/MYADM/PTK2/ECM2/FZD7/PTN/ARHGEF7/NID2/FAM107A/ITGBL1/SFRP1/POSTN/TRIP6/ITGB4	39	UpRegulated
GO:0001503	ossification	41/506	316/12266	5.89327e-11	2.29543e-07	4.04464e-08	ACVR1/SATB2/COL6A1/SPARC/ASPN/GPM6B/FHL2/PRKD1/PTHLH/ITGA11/GLI3/JUND/LRP4/MRC2/NAB1/COL5A2/NPNT/ZHX3/LGR4/THRA/COL11A1/OMD/JAG1/BMPR1A/TMEM119/DLX5/PLXNB1/PTK2/MGP/MMP2/NELL1/CDH11/FAT4/PTN/SOX8/SMAD5/ID3/SFRP1/SMO/EGFR/SFRP2	41	UpRegulated
GO:0007160	cell-matrix adhesion	30/506	186/12266	1.20003e-10	4.67413e-07	6.86335e-08	PTPRK/GPM6B/MAP4K4/EPHA3/ITGA11/JAM3/ITGA10/COL3A1/ITGB1/NPNT/ITGAV/COL5A3/COL16A1/ITGB5/PKD1/SGCE/CTTN/THY1/JAG1/THBS3/PTK2/ECM2/ARHGEF7/NID2/FAM107A/ITGBL1/SFRP1/POSTN/TRIP6/ITGB4	30	UpRegulated
GO:0048514	blood vessel morphogenesis	49/506	482/12266	4.22344e-09	1.64503e-05	2.07044e-06	NOV/PDGFRB/ACVR1/MEIS1/SPARC/PKD2/PRRX1/PRKD1/SULF1/ARHGAP24/PRKCA/PLCG1/JAM3/EDNRA/ENPEP/GATA2/PLXDC1/TEAD2/SMOC2/SASH1/COL3A1/CDH2/PDGFRA/SOX4/ITGB1/SRPX2/RHOJ/ITGAV/COL18A1/RECK/FZD8/COL8A2/KLF4/PTGIS/THY1/JAG1/BMPR1A/AMOT/PTK2/HEY2/MMP2/SCG2/PTN/NOTCH3/SFRP1/SMO/FAP/TGFBR3/SFRP2	49	UpRegulated
GO:0060348	bone development	26/506	171/12266	7.6713e-09	2.98797e-05	3.29059e-06	COL21A1/COL14A1/COL6A1/MEIS1/SPARC/SULF1/COL6A2/PDGFC/FBN1/GLI3/COL6A3/LRRC17/KIT/PLS3/RAB23/NAB1/COMP/MATN2/THBS3/TMEM119/DLX5/PLXNB1/FAT4/SCARA3/SMAD5/SFRP2	26	UpRegulated
GO:0048705	skeletal system morphogenesis	28/506	200/12266	1.32253e-08	5.15125e-05	5.04262e-06	COL21A1/COL14A1/SATB2/COL6A1/PRRX1/COL6A2/GLI3/COL6A3/PLEKHA1/PDGFRA/RAB23/NAB1/IRX5/THRA/COL11A1/COMP/MATN2/PKD1/THBS3/DLX5/MGP/MMP2/HOXD8/RYK/SCARA3/PCGF2/SFRP1/SFRP2	28	UpRegulated
GO:0007507	heart development	45/506	451/12266	3.31532e-08	0.000129132	1.13768e-05	PDGFRB/ARL13B/ACVR1/MEIS1/SPARC/PKD2/FHL2/ADAMTS6/GNA11/PLCE1/EDNRA/FBN1/GLI3/TEAD2/KCNK2/GJA1/COL3A1/PDGFRA/SOX4/ITGB1/CACNA1C/ANK2/NOX4/COL11A1/FLRT2/PTK7/PKD1/STK3/JAG1/BMPR1A/SORBS2/PTK2/NDRG4/HEY2/FZD7/FAT4/MYH10/PTN/PAM/IFT57/ID3/SMO/TGFBR3/EGFR/SFRP2	45	UpRegulated
GO:0001649	osteoblast differentiation	25/506	177/12266	6.70881e-08	0.000261308	2.09289e-05	ACVR1/SATB2/COL6A1/FHL2/PRKD1/PTHLH/ITGA11/GLI3/JUND/MRC2/NPNT/ZHX3/LGR4/JAG1/BMPR1A/TMEM119/DLX5/PTK2/NELL1/SOX8/SMAD5/ID3/SFRP1/SMO/SFRP2	25	UpRegulated
GO:0032970	regulation of actin filament-based process	33/506	291/12266	1.2855e-07	0.000500702	3.67608e-05	PDGFRB/FZD10/NCK2/GPM6B/WASL/DSTN/PDE4B/FRMD6/CD47/EPHA3/JAM3/CDC42EP5/PDE4D/NCKAP1/ADD1/PDGFRA/PFN2/ARHGAP28/CACNA1C/SPTAN1/ANK2/FSCN1/NOX4/CIT/CTTN/MYADM/RND3/CDC42EP2/FAM107A/PAM/ARHGEF10/EPS8/SFRP1	33	UpRegulated
GO:0048667	cell morphogenesis involved in neuron differentiation	45/506	479/12266	1.9484e-07	0.0007589	4.9439e-05	HECW2/SPON2/PALLD/NDEL1/LAMB2/WASL/ADARB1/PRKCA/TRAK2/CRABP2/PLCG1/AUTS2/MAP1A/BOC/GLI3/ISLR2/LRP4/CDH2/DOK4/ITGB1/PTPRD/SPTAN1/TRPC6/FLRT2/MATN2/SHANK2/APBB2/CTTN/THY1/DLX5/PLXNB1/PTK2/C12orf57/KIDINS220/FBXO31/CDH11/RYK/BHLHB9/LAMA2/MYH10/SDC2/ENAH/LLGL1/SMO/NFIB	45	UpRegulated
GO:0097435	supramolecular fiber organization	46/506	496/12266	2.06369e-07	0.000803809	4.9439e-05	PDGFRB/COL14A1/DBN1/NCK2/NDEL1/KATNAL1/WASL/DSTN/AEBP1/CD47/MYO1B/CDC42EP5/NCKAP1/BCAR1/ADD1/PLS3/COL3A1/PDGFRA/EFEMP2/PFN2/ITGB1/COL5A2/RHOJ/ARHGAP28/SPTAN1/COL5A3/FSCN1/NOX4/COL11A1/ITGB5/CIT/DPT/CTTN/MYADM/SORBS2/RND3/DPYSL3/CDC42EP2/TPM2/MYH10/FAM107A/COL1A2/ARHGEF10/EPS8/SFRP1/SFRP2	46	UpRegulated
GO:0051216	cartilage development	24/506	175/12266	2.16106e-07	0.000841733	4.9439e-05	NOV/COL21A1/COL14A1/SATB2/COL6A1/PRRX1/SULF1/PTHLH/COL6A2/BBS2/GLI3/COL6A3/THRA/COL11A1/COMP/MATN2/PKD1/BMPR1A/THBS3/MGP/SCARA3/SMAD5/NFIB/SFRP2	24	UpRegulated
GO:0002063	chondrocyte development	11/506	38/12266	2.30953e-07	0.000899561	4.95333e-05	COL21A1/COL14A1/COL6A1/SULF1/PTHLH/COL6A2/COL6A3/COL11A1/MATN2/SCARA3/SFRP2	11	UpRegulated
GO:0033627	cell adhesion mediated by integrin	13/506	55/12266	2.54241e-07	0.000990268	5.13204e-05	NOV/ITGA11/FBN1/ITGB1/NPNT/ITGAV/COL16A1/ITGB5/PTK2/PODXL/ITGBL1/ITGB4/SFRP2	13	UpRegulated
GO:0048598	embryonic morphogenesis	45/506	486/12266	2.95139e-07	0.00114957	5.62663e-05	ARL13B/ACVR1/SATB2/COL6A1/PKD2/PRRX1/SULF1/TGFB1I1/CRABP2/FBN1/GLI3/LRP4/GATA2/TEAD2/PDGFRA/SOX4/ITGB1/COL5A2/IRX5/CACNA1C/ITGAV/RECK/KLF4/COL11A1/ITGB5/PTK7/STK3/BMPR1A/MYADM/AMOT/DLX5/UGDH/NDRG4/CDON/MMP2/FZD7/SOX8/PCGF2/LRIG3/IFT57/SFRP1/SMO/ITGB4/SFRP2/PHLDB1	45	UpRegulated
GO:0061448	connective tissue development	27/506	226/12266	6.51108e-07	0.00253606	0.000117596	NOV/COL21A1/PDGFRB/COL14A1/SATB2/COL6A1/PRRX1/SULF1/PTHLH/COL6A2/BBS2/GLI3/COL6A3/THRA/COL11A1/COMP/MATN2/PKD1/BMPR1A/THBS3/MGP/PDGFD/SOX8/SCARA3/SMAD5/NFIB/SFRP2	27	UpRegulated
GO:0001525	angiogenesis	39/506	408/12266	8.52686e-07	0.00332121	0.000146303	NOV/PDGFRB/ACVR1/MEIS1/SPARC/PRKD1/SULF1/ARHGAP24/PRKCA/PLCG1/JAM3/EDNRA/ENPEP/GATA2/PLXDC1/SMOC2/SASH1/PDGFRA/ITGB1/SRPX2/RHOJ/ITGAV/COL18A1/RECK/FZD8/COL8A2/KLF4/PTGIS/THY1/JAG1/AMOT/PTK2/MMP2/SCG2/PTN/NOTCH3/SFRP1/FAP/SFRP2	39	UpRegulated
GO:0061564	axon development	40/506	430/12266	1.23215e-06	0.00479921	0.000193627	SPON2/PALLD/NDEL1/TSPAN2/LAMB2/ADARB1/EPHA3/PRKCA/TRAK2/CRABP2/PLCG1/AUTS2/JAM3/MAP1A/BOC/GLI3/ISLR2/LRP4/CDH2/DOK4/ITGB1/SPTAN1/KLF4/FLRT2/MATN2/APBB2/CTTN/THY1/DLX5/PLXNB1/PTK2/C12orf57/CDH11/RYK/LAMA2/MYH10/ENAH/LLGL1/SMO/NFIB	40	UpRegulated
GO:0030031	cell projection assembly	36/506	367/12266	1.24135e-06	0.00483506	0.000193627	MNS1/ARL13B/OFD1/ODF2L/NCK2/NDEL1/WASL/MYO10/PTPDC1/AUTS2/SEPT11/ICK/BBS2/CDC42EP5/KIF3C/NCKAP1/LRRC49/DNALI1/SEPT4/KIT/RAB23/PFN2/ITGB1/RHOJ/FSCN1/CTTN/PMP22/PODXL/DPYSL3/ARL3/CDC42EP2/MYH10/ARHGEF7/IFT57/EPS8/WDR34	36	UpRegulated
GO:0045669	positive regulation of osteoblast differentiation	12/506	54/12266	1.50205e-06	0.00585049	0.000224105	ACVR1/PRKD1/GLI3/JUND/NPNT/ZHX3/JAG1/BMPR1A/TMEM119/NELL1/SMAD5/SFRP2	12	UpRegulated
GO:0120031	plasma membrane bounded cell projection assembly	35/506	357/12266	1.77235e-06	0.00690332	0.000253416	MNS1/ARL13B/OFD1/ODF2L/NCK2/NDEL1/WASL/MYO10/PTPDC1/AUTS2/SEPT11/ICK/BBS2/CDC42EP5/KIF3C/NCKAP1/LRRC49/DNALI1/SEPT4/KIT/RAB23/PFN2/ITGB1/FSCN1/CTTN/PMP22/PODXL/DPYSL3/ARL3/CDC42EP2/MYH10/ARHGEF7/IFT57/EPS8/WDR34	35	UpRegulated
GO:0032956	regulation of actin cytoskeleton organization	28/506	253/12266	1.90455e-06	0.00741823	0.000261425	PDGFRB/FZD10/NCK2/GPM6B/WASL/DSTN/CD47/EPHA3/JAM3/CDC42EP5/NCKAP1/ADD1/PDGFRA/PFN2/ARHGAP28/SPTAN1/FSCN1/NOX4/CIT/CTTN/MYADM/RND3/CDC42EP2/FAM107A/PAM/ARHGEF10/EPS8/SFRP1	28	UpRegulated
GO:0071230	cellular response to amino acid stimulus	11/506	47/12266	2.38595e-06	0.00929327	0.000314906	COL6A1/PDGFC/SH3BP4/COL3A1/PDGFRA/COL5A2/COL16A1/MMP2/PDGFD/COL1A2/EGFR	11	UpRegulated
ID	Gene Ontology ID
p.adjust	Bonferroni multiple test correction was applied.
GeneGroup	Gene groups according to the (longitudinal) direction of change, from week 0 to week 12 of antiTNF treatment.
